# Supplementary material for: A nonsense mutation in the COL7A1 gene causes epidermolysis bullosa in Vorderwald cattle
Source: BMC Genet. 2016 Dec 1;17:149. doi: 10.1186/s12863-016-0458-2 (PMC5131490; doi:10.1186/s12863-016-0458-2)
Supplement: Additional file 1: — Annotation of variants compatible with recessive inheritance. Description: The functional consequences of 702 sequence variants compatible with recessive inheritance of epidermolysis bullosa were obtained from Ensembl using the Variant Effect Predictor tool. (TXT 383 kb) [file 12863_2016_458_MOESM1_ESM.txt]

##fileformat=VCFv4.0
##VEP=v84 cache=/data_ensembl/vep/ensembl/release-84/bos_taurus_merged/84_UMD3.1 db=bos_taurus_core_84_31@ensdbweb-1-vip sift=sift5.2.2 genebuild=2011-09 dbSNP=146 assembly=UMD3.1
##HGVSc_unshifted=Unshifted HGVS transcript notation
##HGVSp_unshifted=Unshifted HGVS protein notation
##INFO=<ID=CSQ,Number=.,Type=String,Description="Consequence annotations from Ensembl VEP. Format: Allele|Consequence|IMPACT|SYMBOL|Gene|Feature_type|Feature|BIOTYPE|EXON|INTRON|HGVSc|HGVSp|cDNA_position|CDS_position|Protein_position|Amino_acids|Codons|Existing_variation|DISTANCE|STRAND|FLAGS|SYMBOL_SOURCE|HGNC_ID|TSL|APPRIS|REFSEQ_MATCH|SIFT|HGVS_OFFSET|CLIN_SIG|SOMATIC|PHENO|HGVSc_unshifted|HGV…
#CHROM	POS	ID	REF	ALT	QUAL	FILTER	INFO
22	40106191	.	G	A	.	.	CSQ=A|intron_variant|MODIFIER||100847295|Transcript|XM_003587647.2|protein_coding||3/3|XM_003587647.2:c.630-16057C>T|||||||||-1|||||||||||||,A|intron_variant|MODIFIER|PTPRG|ENSBTAG00000021911|Transcript|ENSBTAT00000063448|protein_coding||1/29|ENSBTAT00000063448.1:c.86-16057C>T|||||||||-1||HGNC|HGNC:9671||||||||||
22	40146201	.	G	A	.	.	CSQ=A|intron_variant|MODIFIER||100847295|Transcript|XM_003587647.2|protein_coding||3/3|XM_003587647.2:c.629+34438C>T|||||||rs446905334||-1|||||||||||||,A|intron_variant|MODIFIER|PTPRG|ENSBTAG00000021911|Transcript|ENSBTAT00000063448|protein_coding||1/29|ENSBTAT00000063448.1:c.86-56067C>T|||||||rs446905334||-1||HGNC|HGNC:9671||||||||||
22	40149151	.	C	CTTG	.	.	CSQ=TTG|intron_variant|MODIFIER||100847295|Transcript|XM_003587647.2|protein_coding||3/3|XM_003587647.2:c.629+31487_629+31488insCAA|||||||rs523286159||-1|||||||||||||,TTG|intron_variant|MODIFIER|PTPRG|ENSBTAG00000021911|Transcript|ENSBTAT00000063448|protein_coding||1/29|ENSBTAT00000063448.1:c.86-59018_86-59017insCAA|||||||rs523286159||-1||HGNC|HGNC:9671||||||||||
22	40150642	.	C	G	.	.	CSQ=G|intron_variant|MODIFIER||100847295|Transcript|XM_003587647.2|protein_coding||3/3|XM_003587647.2:c.629+29997G>C|||||||rs475212629||-1|||||||||||||,G|intron_variant|MODIFIER|PTPRG|ENSBTAG00000021911|Transcript|ENSBTAT00000063448|protein_coding||1/29|ENSBTAT00000063448.1:c.86-60508G>C|||||||rs475212629||-1||HGNC|HGNC:9671||||||||||
22	40152139	.	G	A	.	.	CSQ=A|intron_variant|MODIFIER||100847295|Transcript|XM_003587647.2|protein_coding||3/3|XM_003587647.2:c.629+28500C>T|||||||rs454544611||-1|||||||||||||,A|intron_variant|MODIFIER|PTPRG|ENSBTAG00000021911|Transcript|ENSBTAT00000063448|protein_coding||1/29|ENSBTAT00000063448.1:c.86-62005C>T|||||||rs454544611||-1||HGNC|HGNC:9671||||||||||
22	40153857	.	C	T	.	.	CSQ=T|intron_variant|MODIFIER||100847295|Transcript|XM_003587647.2|protein_coding||3/3|XM_003587647.2:c.629+26782G>A|||||||rs797657496||-1|||||||||||||,T|intron_variant|MODIFIER|PTPRG|ENSBTAG00000021911|Transcript|ENSBTAT00000063448|protein_coding||1/29|ENSBTAT00000063448.1:c.86-63723G>A|||||||rs797657496||-1||HGNC|HGNC:9671||||||||||
22	40157178	.	C	T	.	.	CSQ=T|intron_variant|MODIFIER||100847295|Transcript|XM_003587647.2|protein_coding||3/3|XM_003587647.2:c.629+23461G>A|||||||rs801016003||-1|||||||||||||,T|intron_variant|MODIFIER|PTPRG|ENSBTAG00000021911|Transcript|ENSBTAT00000063448|protein_coding||1/29|ENSBTAT00000063448.1:c.86-67044G>A|||||||rs801016003||-1||HGNC|HGNC:9671||||||||||
22	40160225	.	G	C	.	.	CSQ=C|intron_variant|MODIFIER||100847295|Transcript|XM_003587647.2|protein_coding||3/3|XM_003587647.2:c.629+20414C>G|||||||rs472726675||-1|||||||||||||,C|intron_variant|MODIFIER|PTPRG|ENSBTAG00000021911|Transcript|ENSBTAT00000063448|protein_coding||1/29|ENSBTAT00000063448.1:c.86-70091C>G|||||||rs472726675||-1||HGNC|HGNC:9671||||||||||
22	40161978	.	G	A	.	.	CSQ=A|intron_variant|MODIFIER||100847295|Transcript|XM_003587647.2|protein_coding||3/3|XM_003587647.2:c.629+18661C>T|||||||rs797940163||-1|||||||||||||,A|intron_variant|MODIFIER|PTPRG|ENSBTAG00000021911|Transcript|ENSBTAT00000063448|protein_coding||1/29|ENSBTAT00000063448.1:c.86-71844C>T|||||||rs797940163||-1||HGNC|HGNC:9671||||||||||
22	40162164	.	A	G	.	.	CSQ=G|intron_variant|MODIFIER||100847295|Transcript|XM_003587647.2|protein_coding||3/3|XM_003587647.2:c.629+18475T>C|||||||rs437196780||-1|||||||||||||,G|intron_variant|MODIFIER|PTPRG|ENSBTAG00000021911|Transcript|ENSBTAT00000063448|protein_coding||1/29|ENSBTAT00000063448.1:c.86-72030T>C|||||||rs437196780||-1||HGNC|HGNC:9671||||||||||
22	40162717	.	AT	ATATATATGT	.	.	CSQ=TATATATGT|intron_variant|MODIFIER||100847295|Transcript|XM_003587647.2|protein_coding||3/3|XM_003587647.2:c.629+17921delAinsACATATATA|||||||||-1|||||||||||||,TATATATGT|intron_variant|MODIFIER|PTPRG|ENSBTAG00000021911|Transcript|ENSBTAT00000063448|protein_coding||1/29|ENSBTAT00000063448.1:c.86-72584delAinsACATATATA|||||||||-1||HGNC|HGNC:9671||||||||||
22	40166209	.	CCTCT	CCT	.	.	CSQ=CT|intron_variant|MODIFIER||100847295|Transcript|XM_003587647.2|protein_coding||3/3|XM_003587647.2:c.629+14426_629+14429delAGAGinsAG|||||||||-1|||||||||||||,CT|intron_variant|MODIFIER|PTPRG|ENSBTAG00000021911|Transcript|ENSBTAT00000063448|protein_coding||1/29|ENSBTAT00000063448.1:c.86-76079_86-76076delAGAGinsAG|||||||||-1||HGNC|HGNC:9671||||||||||
22	40178677	.	A	G	.	.	CSQ=G|intron_variant|MODIFIER||100847295|Transcript|XM_003587647.2|protein_coding||3/3|XM_003587647.2:c.629+1962T>C|||||||rs135540246||-1|||||||||||||,G|intron_variant|MODIFIER|PTPRG|ENSBTAG00000021911|Transcript|ENSBTAT00000063448|protein_coding||1/29|ENSBTAT00000063448.1:c.86-88543T>C|||||||rs135540246||-1||HGNC|HGNC:9671||||||||||
22	40182107	.	AAAAAAT	A	.	.	CSQ=-|intron_variant|MODIFIER||100847295|Transcript|XM_003587647.2|protein_coding||2/3|XM_003587647.2:c.548-1393_548-1388delATTTTT|||||||||-1|||||||||||||,-|intron_variant|MODIFIER|PTPRG|ENSBTAG00000021911|Transcript|ENSBTAT00000063448|protein_coding||1/29|ENSBTAT00000063448.1:c.86-91979_86-91974delATTTTT|||||||||-1||HGNC|HGNC:9671||||||||||
22	40185200	.	C	A	.	.	CSQ=A|intron_variant|MODIFIER||100847295|Transcript|XM_003587647.2|protein_coding||2/3|XM_003587647.2:c.548-4480G>T|||||||rs209050412&rs798221988||-1|||||||||||||,A|intron_variant|MODIFIER|PTPRG|ENSBTAG00000021911|Transcript|ENSBTAT00000063448|protein_coding||1/29|ENSBTAT00000063448.1:c.86-95066G>T|||||||rs209050412&rs798221988||-1||HGNC|HGNC:9671||||||||||
22	40260336	.	AAAA	AAAACAAA	.	.	CSQ=AAACAAA|intron_variant|MODIFIER||100847295|Transcript|XM_003587647.2|protein_coding||2/3|XM_003587647.2:c.548-79619_548-79617delTTTinsTTTGTTT|||||||||-1|||||||||||||,AAACAAA|intron_variant|MODIFIER|PTPRG|ENSBTAG00000021911|Transcript|ENSBTAT00000063448|protein_coding||1/29|ENSBTAT00000063448.1:c.85+100149_85+100151delTTTinsTTTGTTT|||||||||-1||HGNC|HGNC:9671||||||||||
22	40299802	.	A	T	.	.	CSQ=T|intron_variant|MODIFIER||100847295|Transcript|XM_003587647.2|protein_coding||2/3|XM_003587647.2:c.547+60686T>A|||||||||-1|||||||||||||,T|intron_variant|MODIFIER|PTPRG|ENSBTAG00000021911|Transcript|ENSBTAT00000063448|protein_coding||1/29|ENSBTAT00000063448.1:c.85+60686T>A|||||||||-1||HGNC|HGNC:9671||||||||||
22	40322529	.	T	C	.	.	CSQ=C|intron_variant|MODIFIER||100847295|Transcript|XM_003587647.2|protein_coding||2/3|XM_003587647.2:c.547+37959A>G|||||||||-1|||||||||||||,C|intron_variant|MODIFIER|PTPRG|ENSBTAG00000021911|Transcript|ENSBTAT00000063448|protein_coding||1/29|ENSBTAT00000063448.1:c.85+37959A>G|||||||||-1||HGNC|HGNC:9671||||||||||
22	40322542	.	T	C	.	.	CSQ=C|intron_variant|MODIFIER||100847295|Transcript|XM_003587647.2|protein_coding||2/3|XM_003587647.2:c.547+37946A>G|||||||||-1|||||||||||||,C|intron_variant|MODIFIER|PTPRG|ENSBTAG00000021911|Transcript|ENSBTAT00000063448|protein_coding||1/29|ENSBTAT00000063448.1:c.85+37946A>G|||||||||-1||HGNC|HGNC:9671||||||||||
22	40328037	.	T	C	.	.	CSQ=C|intron_variant|MODIFIER||100847295|Transcript|XM_003587647.2|protein_coding||2/3|XM_003587647.2:c.547+32451A>G|||||||rs722142840||-1|||||||||||||,C|intron_variant|MODIFIER|PTPRG|ENSBTAG00000021911|Transcript|ENSBTAT00000063448|protein_coding||1/29|ENSBTAT00000063448.1:c.85+32451A>G|||||||rs722142840||-1||HGNC|HGNC:9671||||||||||
22	40347350	.	A	G	.	.	CSQ=G|intron_variant|MODIFIER||100847295|Transcript|XM_003587647.2|protein_coding||2/3|XM_003587647.2:c.547+13138T>C|||||||||-1|||||||||||||,G|intron_variant|MODIFIER|PTPRG|ENSBTAG00000021911|Transcript|ENSBTAT00000063448|protein_coding||1/29|ENSBTAT00000063448.1:c.85+13138T>C|||||||||-1||HGNC|HGNC:9671||||||||||
22	40425239	.	ATCTCT	ATCT	.	.	CSQ=TCT|intergenic_variant|MODIFIER||||||||||||||||||||||||||||||
22	40432655	.	A	T	.	.	CSQ=T|intergenic_variant|MODIFIER|||||||||||||||rs517873546|||||||||||||||
22	40439368	.	G	C	.	.	CSQ=C|intergenic_variant|MODIFIER||||||||||||||||||||||||||||||
22	40491230	.	A	G	.	.	CSQ=G|intergenic_variant|MODIFIER||||||||||||||||||||||||||||||
22	40509936	.	TGGCTG	TTCCTAGGGCTG	.	.	CSQ=TCCTAGGGCTG|intergenic_variant|MODIFIER|||||||||||||||rs385833766|||||||||||||||
22	40520518	.	C	A	.	.	CSQ=A|intergenic_variant|MODIFIER||||||||||||||||||||||||||||||
22	40543433	.	G	A	.	.	CSQ=A|intergenic_variant|MODIFIER|||||||||||||||rs797191856|||||||||||||||
22	40545664	.	T	C	.	.	CSQ=C|intergenic_variant|MODIFIER|||||||||||||||rs800135664|||||||||||||||
22	40553046	.	CAAAAA	CAAAA	.	.	CSQ=AAAA|intergenic_variant|MODIFIER||||||||||||||||||||||||||||||
22	40555442	.	G	A	.	.	CSQ=A|intergenic_variant|MODIFIER||||||||||||||||||||||||||||||
22	40558974	.	C	T	.	.	CSQ=T|intergenic_variant|MODIFIER|||||||||||||||rs799625894|||||||||||||||
22	40564429	.	C	T	.	.	CSQ=T|intergenic_variant|MODIFIER|||||||||||||||rs799322074|||||||||||||||
22	40570185	.	A	G	.	.	CSQ=G|intergenic_variant|MODIFIER|||||||||||||||rs800069708|||||||||||||||
22	40576284	.	C	T	.	.	CSQ=T|intergenic_variant|MODIFIER||||||||||||||||||||||||||||||
22	40576633	.	GAA	GA	.	.	CSQ=A|intergenic_variant|MODIFIER||||||||||||||||||||||||||||||
22	40579434	.	G	A	.	.	CSQ=A|intergenic_variant|MODIFIER|||||||||||||||rs798905355|||||||||||||||
22	40580523	.	C	T	.	.	CSQ=T|intergenic_variant|MODIFIER|||||||||||||||rs798725978|||||||||||||||
22	40582229	.	CATGTGTATATGTGTA	CATGTGTA	.	.	CSQ=ATGTGTA|intergenic_variant|MODIFIER||||||||||||||||||||||||||||||
22	40585448	.	GGGAAACAGTGG	GGGAAACAGTGGAAACAGTGG	.	.	CSQ=GGAAACAGTGGAAACAGTGG|intergenic_variant|MODIFIER||||||||||||||||||||||||||||||
22	40586010	.	G	A	.	.	CSQ=A|intergenic_variant|MODIFIER|||||||||||||||rs799560343|||||||||||||||
22	40587570	.	C	T	.	.	CSQ=T|intergenic_variant|MODIFIER|||||||||||||||rs379573310|||||||||||||||
22	40588075	.	C	T	.	.	CSQ=T|intergenic_variant|MODIFIER|||||||||||||||rs799379719|||||||||||||||
22	40592052	.	C	G	.	.	CSQ=G|intergenic_variant|MODIFIER||||||||||||||||||||||||||||||
22	40593249	.	C	T	.	.	CSQ=T|intergenic_variant|MODIFIER|||||||||||||||rs799851141|||||||||||||||
22	40596085	.	C	T	.	.	CSQ=T|intergenic_variant|MODIFIER|||||||||||||||rs797231053|||||||||||||||
22	40596734	.	A	G	.	.	CSQ=G|intergenic_variant|MODIFIER||||||||||||||||||||||||||||||
22	40598001	.	G	C	.	.	CSQ=C|intergenic_variant|MODIFIER|||||||||||||||rs797425848|||||||||||||||
22	40599095	.	A	G	.	.	CSQ=G|upstream_gene_variant|MODIFIER||692183|Transcript|NM_001040646.1|protein_coding||||||||||rs380465542|4884|1|||||||||||||
22	40602399	.	G	C	.	.	CSQ=C|upstream_gene_variant|MODIFIER||692183|Transcript|NM_001040646.1|protein_coding||||||||||rs799739835|1580|1|||||||||||||
22	40605372	.	AGG	AG	.	.	CSQ=G|intron_variant|MODIFIER||692183|Transcript|NM_001040646.1|protein_coding||1/9|NM_001040646.1:c.-181+1244_-181+1245delGGinsG|||||||||1|||||||||||||
22	40606898	.	A	G	.	.	CSQ=G|intron_variant|MODIFIER||692183|Transcript|NM_001040646.1|protein_coding||1/9|NM_001040646.1:c.-181+2769A>G|||||||rs799907943||1|||||||||||||
22	40607037	.	A	G	.	.	CSQ=G|intron_variant|MODIFIER||692183|Transcript|NM_001040646.1|protein_coding||1/9|NM_001040646.1:c.-181+2908A>G|||||||||1|||||||||||||
22	40607548	.	G	C	.	.	CSQ=C|intron_variant|MODIFIER||692183|Transcript|NM_001040646.1|protein_coding||1/9|NM_001040646.1:c.-181+3419G>C|||||||rs445770419||1|||||||||||||
22	40607945	.	G	A	.	.	CSQ=A|intron_variant|MODIFIER||692183|Transcript|NM_001040646.1|protein_coding||1/9|NM_001040646.1:c.-181+3816G>A|||||||rs381895336||1|||||||||||||
22	40625899	.	A	C	.	.	CSQ=C|intron_variant|MODIFIER||692183|Transcript|NM_001040646.1|protein_coding||1/9|NM_001040646.1:c.-181+21770A>C|||||||rs798991247||1|||||||||||||
22	40647176	.	G	A	.	.	CSQ=A|intron_variant|MODIFIER||692183|Transcript|NM_001040646.1|protein_coding||1/9|NM_001040646.1:c.-180-810G>A|||||||||1|||||||||||||
22	40652496	.	ATTTTTTTTT	ATTTTTTTTTT	.	.	CSQ=TTTTTTTTTT|intron_variant|MODIFIER||692183|Transcript|NM_001040646.1|protein_coding||2/9|NM_001040646.1:c.-132+4463_-132+4471delTTTTTTTTTinsTTTTTTTTTT|||||||||1|||||||||||||
22	40659730	.	A	G	.	.	CSQ=G|intron_variant|MODIFIER||692183|Transcript|NM_001040646.1|protein_coding||2/9|NM_001040646.1:c.-132+11696A>G|||||||||1|||||||||||||
22	40739838	.	A	G	.	.	CSQ=G|intron_variant|MODIFIER||692183|Transcript|NM_001040646.1|protein_coding||2/9|NM_001040646.1:c.-132+91804A>G|||||||||1|||||||||||||
22	40769997	.	AT	ATT	.	.	CSQ=TT|intron_variant|MODIFIER||692183|Transcript|NM_001040646.1|protein_coding||2/9|NM_001040646.1:c.-132+121964dupT|||||||||1|||||||||||||
22	40957162	.	A	G	.	.	CSQ=G|intron_variant|MODIFIER||692183|Transcript|NM_001040646.1|protein_coding||2/9|NM_001040646.1:c.-131-82687A>G|||||||||1|||||||||||||
22	41099033	.	T	C	.	.	CSQ=C|intron_variant|MODIFIER||692183|Transcript|NM_001040646.1|protein_coding||3/9|NM_001040646.1:c.-35+59088T>C|||||||||1|||||||||||||
22	41108538	.	T	G	.	.	CSQ=G|intron_variant|MODIFIER||692183|Transcript|NM_001040646.1|protein_coding||3/9|NM_001040646.1:c.-35+68593T>G|||||||||1|||||||||||||
22	41111091	.	A	T	.	.	CSQ=T|intron_variant|MODIFIER||692183|Transcript|NM_001040646.1|protein_coding||3/9|NM_001040646.1:c.-35+71146A>T|||||||||1|||||||||||||
22	41159053	.	C	A	.	.	CSQ=A|intron_variant|MODIFIER||692183|Transcript|NM_001040646.1|protein_coding||3/9|NM_001040646.1:c.-34-111130C>A|||||||||1|||||||||||||
22	41186475	.	GAAAGTGAAAAGTGAAA	GAAAGTGAAAAGTGAAAAGTGAAA	.	.	CSQ=AAAGTGAAAAGTGAAAAGTGAAA|intron_variant|MODIFIER||692183|Transcript|NM_001040646.1|protein_coding||3/9|NM_001040646.1:c.-34-83707_-34-83692delAAAGTGAAAAGTGAAAinsAAAGTGAAAAGTGAAAAGTGAAA|||||||||1|||||||||||||
22	41186480	.	TGAAAAG	TGAAAAGGGAAAAG	.	.	CSQ=GAAAAGGGAAAAG|intron_variant|MODIFIER||692183|Transcript|NM_001040646.1|protein_coding||3/9|NM_001040646.1:c.-34-83702_-34-83697delGAAAAGinsGAAAAGGGAAAAG|||||||||1|||||||||||||
22	41191213	.	G	A	.	.	CSQ=A|intron_variant|MODIFIER||692183|Transcript|NM_001040646.1|protein_coding||3/9|NM_001040646.1:c.-34-78970G>A|||||||rs723733008||1|||||||||||||
22	41193157	.	G	C	.	.	CSQ=C|intron_variant|MODIFIER||692183|Transcript|NM_001040646.1|protein_coding||3/9|NM_001040646.1:c.-34-77026G>C|||||||rs518057667||1|||||||||||||
22	41194741	.	C	T	.	.	CSQ=T|intron_variant|MODIFIER||692183|Transcript|NM_001040646.1|protein_coding||3/9|NM_001040646.1:c.-34-75442C>T|||||||rs520260413||1|||||||||||||
22	41196447	.	G	A	.	.	CSQ=A|intron_variant|MODIFIER||692183|Transcript|NM_001040646.1|protein_coding||3/9|NM_001040646.1:c.-34-73736G>A|||||||||1|||||||||||||
22	41199319	.	C	G	.	.	CSQ=G|intron_variant|MODIFIER||692183|Transcript|NM_001040646.1|protein_coding||3/9|NM_001040646.1:c.-34-70864C>G|||||||rs524433459||1|||||||||||||
22	41200044	.	A	T	.	.	CSQ=T|intron_variant|MODIFIER||692183|Transcript|NM_001040646.1|protein_coding||3/9|NM_001040646.1:c.-34-70139A>T|||||||rs723813240||1|||||||||||||
22	41209703	.	G	A	.	.	CSQ=A|intron_variant|MODIFIER||692183|Transcript|NM_001040646.1|protein_coding||3/9|NM_001040646.1:c.-34-60480G>A|||||||rs526971918||1|||||||||||||
22	41211076	.	A	C	.	.	CSQ=C|intron_variant|MODIFIER||692183|Transcript|NM_001040646.1|protein_coding||3/9|NM_001040646.1:c.-34-59107A>C|||||||rs208829363||1|||||||||||||
22	41220348	.	G	T	.	.	CSQ=T|intron_variant|MODIFIER||692183|Transcript|NM_001040646.1|protein_coding||3/9|NM_001040646.1:c.-34-49835G>T|||||||||1|||||||||||||
22	41224805	.	GCAGACAGCCCA	GCA	.	.	CSQ=CA|intron_variant|MODIFIER||692183|Transcript|NM_001040646.1|protein_coding||3/9|NM_001040646.1:c.-34-45377_-34-45367delCAGACAGCCCAinsCA|||||||||1|||||||||||||
22	41232869	.	A	G	.	.	CSQ=G|intron_variant|MODIFIER||692183|Transcript|NM_001040646.1|protein_coding||3/9|NM_001040646.1:c.-34-37314A>G|||||||||1|||||||||||||
22	41233728	.	A	G	.	.	CSQ=G|intron_variant|MODIFIER||692183|Transcript|NM_001040646.1|protein_coding||3/9|NM_001040646.1:c.-34-36455A>G|||||||||1|||||||||||||
22	41244543	.	GCACACACACACACACACACAC	GCACACACACACACACACACACAC	.	.	CSQ=CACACACACACACACACACACAC|intron_variant|MODIFIER||692183|Transcript|NM_001040646.1|protein_coding||3/9|NM_001040646.1:c.-34-25639_-34-25619delCACACACACACACACACACACinsCACACACACACACACACACACAC|||||||||1|||||||||||||
22	41247828	.	C	T	.	.	CSQ=T|intron_variant|MODIFIER||692183|Transcript|NM_001040646.1|protein_coding||3/9|NM_001040646.1:c.-34-22355C>T|||||||||1|||||||||||||
22	41301187	.	TAA	TA	.	.	CSQ=A|intron_variant|MODIFIER||692183|Transcript|NM_001040646.1|protein_coding||4/9|NM_001040646.1:c.-22-18341_-22-18340delAAinsA|||||||||1|||||||||||||
22	41345342	.	A	C	.	.	CSQ=C|intron_variant|MODIFIER||692183|Transcript|NM_001040646.1|protein_coding||5/9|NM_001040646.1:c.103+25689A>C|||||||rs379636816||1|||||||||||||,C|intron_variant|MODIFIER|FHIT|ENSBTAG00000014418|Transcript|ENSBTAT00000019177|protein_coding||1/4|ENSBTAT00000019177.4:c.103+25689A>C|||||||rs379636816||1||HGNC|HGNC:3701||||||||||
22	41346666	.	G	A	.	.	CSQ=A|intron_variant|MODIFIER||692183|Transcript|NM_001040646.1|protein_coding||5/9|NM_001040646.1:c.103+27013G>A|||||||rs383213681||1|||||||||||||,A|intron_variant|MODIFIER|FHIT|ENSBTAG00000014418|Transcript|ENSBTAT00000019177|protein_coding||1/4|ENSBTAT00000019177.4:c.103+27013G>A|||||||rs383213681||1||HGNC|HGNC:3701||||||||||
22	41351386	.	G	A	.	.	CSQ=A|intron_variant|MODIFIER||692183|Transcript|NM_001040646.1|protein_coding||5/9|NM_001040646.1:c.103+31733G>A|||||||||1|||||||||||||,A|intron_variant|MODIFIER|FHIT|ENSBTAG00000014418|Transcript|ENSBTAT00000019177|protein_coding||1/4|ENSBTAT00000019177.4:c.103+31733G>A|||||||||1||HGNC|HGNC:3701||||||||||
22	41357294	.	T	C	.	.	CSQ=C|intron_variant|MODIFIER||692183|Transcript|NM_001040646.1|protein_coding||5/9|NM_001040646.1:c.103+37641T>C|||||||rs381531205||1|||||||||||||,C|intron_variant|MODIFIER|FHIT|ENSBTAG00000014418|Transcript|ENSBTAT00000019177|protein_coding||1/4|ENSBTAT00000019177.4:c.103+37641T>C|||||||rs381531205||1||HGNC|HGNC:3701||||||||||
22	41389224	.	C	A	.	.	CSQ=A|intron_variant|MODIFIER||692183|Transcript|NM_001040646.1|protein_coding||5/9|NM_001040646.1:c.103+69571C>A|||||||rs383299195||1|||||||||||||,A|intron_variant|MODIFIER|FHIT|ENSBTAG00000014418|Transcript|ENSBTAT00000019177|protein_coding||1/4|ENSBTAT00000019177.4:c.103+69571C>A|||||||rs383299195||1||HGNC|HGNC:3701||||||||||
22	41396292	.	CACAAAAAGTCCTGAATT	C	.	.	CSQ=-|intron_variant|MODIFIER||692183|Transcript|NM_001040646.1|protein_coding||5/9|NM_001040646.1:c.103+76640_103+76656delACAAAAAGTCCTGAATT|||||||||1|||||||||||||,-|intron_variant|MODIFIER|FHIT|ENSBTAG00000014418|Transcript|ENSBTAT00000019177|protein_coding||1/4|ENSBTAT00000019177.4:c.103+76640_103+76656delACAAAAAGTCCTGAATT|||||||||1||HGNC|HGNC:3701||||||||||
22	41598629	.	C	T	.	.	CSQ=T|intron_variant|MODIFIER||692183|Transcript|NM_001040646.1|protein_coding||5/9|NM_001040646.1:c.104-232833C>T|||||||||1|||||||||||||,T|intron_variant|MODIFIER|FHIT|ENSBTAG00000014418|Transcript|ENSBTAT00000019177|protein_coding||1/4|ENSBTAT00000019177.4:c.104-232833C>T|||||||||1||HGNC|HGNC:3701||||||||||
22	41704264	.	G	A	.	.	CSQ=A|intron_variant|MODIFIER||692183|Transcript|NM_001040646.1|protein_coding||5/9|NM_001040646.1:c.104-127198G>A|||||||rs379816968||1|||||||||||||,A|intron_variant|MODIFIER|FHIT|ENSBTAG00000014418|Transcript|ENSBTAT00000019177|protein_coding||1/4|ENSBTAT00000019177.4:c.104-127198G>A|||||||rs379816968||1||HGNC|HGNC:3701||||||||||
22	41720586	.	GTTTTTTTTT	GTTTTTTTTTTT	.	.	CSQ=TTTTTTTTTTT|intron_variant|MODIFIER||692183|Transcript|NM_001040646.1|protein_coding||5/9|NM_001040646.1:c.104-110875_104-110867delTTTTTTTTTinsTTTTTTTTTTT|||||||||1|||||||||||||,TTTTTTTTTTT|intron_variant|MODIFIER|FHIT|ENSBTAG00000014418|Transcript|ENSBTAT00000019177|protein_coding||1/4|ENSBTAT00000019177.4:c.104-110875_104-110867delTTTTTTTTTinsTTTTTTTTTTT|||||||||1||HGNC|HGNC:3701||||||||||
22	41747183	.	T	A	.	.	CSQ=A|intron_variant|MODIFIER||692183|Transcript|NM_001040646.1|protein_coding||5/9|NM_001040646.1:c.104-84279T>A|||||||rs457191175||1|||||||||||||,A|intron_variant|MODIFIER|FHIT|ENSBTAG00000014418|Transcript|ENSBTAT00000019177|protein_coding||1/4|ENSBTAT00000019177.4:c.104-84279T>A|||||||rs457191175||1||HGNC|HGNC:3701||||||||||
22	41868327	.	A	G	.	.	CSQ=G|intron_variant|MODIFIER||692183|Transcript|NM_001040646.1|protein_coding||7/9|NM_001040646.1:c.279+35328A>G|||||||||1|||||||||||||,G|intron_variant|MODIFIER|FHIT|ENSBTAG00000014418|Transcript|ENSBTAT00000019177|protein_coding||3/4|ENSBTAT00000019177.4:c.279+35328A>G|||||||||1||HGNC|HGNC:3701||||||||||
22	41881098	.	AT	ATT	.	.	CSQ=TT|intron_variant|MODIFIER||692183|Transcript|NM_001040646.1|protein_coding||7/9|NM_001040646.1:c.280-38426dupT|||||||||1|||||||||||||,TT|intron_variant|MODIFIER|FHIT|ENSBTAG00000014418|Transcript|ENSBTAT00000019177|protein_coding||3/4|ENSBTAT00000019177.4:c.280-38426dupT|||||||||1||HGNC|HGNC:3701||||||||||
22	41881218	.	GC	GCAC	.	.	CSQ=CAC|intron_variant|MODIFIER||692183|Transcript|NM_001040646.1|protein_coding||7/9|NM_001040646.1:c.280-38306delCinsCAC|||||||||1|||||||||||||,CAC|intron_variant|MODIFIER|FHIT|ENSBTAG00000014418|Transcript|ENSBTAT00000019177|protein_coding||3/4|ENSBTAT00000019177.4:c.280-38306delCinsCAC|||||||||1||HGNC|HGNC:3701||||||||||
22	41881614	.	T	TA	.	.	CSQ=A|intron_variant|MODIFIER||692183|Transcript|NM_001040646.1|protein_coding||7/9|NM_001040646.1:c.280-37911_280-37910insA|||||||rs477930811||1|||||||||||||,A|intron_variant|MODIFIER|FHIT|ENSBTAG00000014418|Transcript|ENSBTAT00000019177|protein_coding||3/4|ENSBTAT00000019177.4:c.280-37911_280-37910insA|||||||rs477930811||1||HGNC|HGNC:3701||||||||||
22	42336836	.	G	C	.	.	CSQ=C|intron_variant&non_coding_transcript_variant|MODIFIER||101906556|Transcript|XR_239412.1|misc_RNA||1/2|XR_239412.1:n.88+38637C>G|||||||rs384248551||-1|||||||||||||
22	42396910	.	A	G	.	.	CSQ=G|intergenic_variant|MODIFIER|||||||||||||||rs458483796|||||||||||||||
22	42422140	.	G	A	.	.	CSQ=A|intron_variant&non_coding_transcript_variant|MODIFIER||101906690|Transcript|XR_239415.1|misc_RNA||1/1|XR_239415.1:n.54+928G>A|||||||rs454000855||1|||||||||||||
22	42648548	.	TACACACACACACACACACACACACACAC	TACACACACACACACACACACACACACACACACACACACAC	.	.	CSQ=ACACACACACACACACACACACACACACACACACACACAC|intergenic_variant|MODIFIER||||||||||||||||||||||||||||||
22	42660011	.	GAAAAAAAAA	GAAAAAAAAAA	.	.	CSQ=AAAAAAAAAA|intergenic_variant|MODIFIER||||||||||||||||||||||||||||||
22	42685111	.	G	A	.	.	CSQ=A|intergenic_variant|MODIFIER|||||||||||||||rs720637511|||||||||||||||
22	42690152	.	AATGTGTG	AATGTGTGATGTGTG	.	.	CSQ=ATGTGTGATGTGTG|intergenic_variant|MODIFIER||||||||||||||||||||||||||||||
22	42719053	.	GTGTGTATGTATGT	GTGT	.	.	CSQ=TGT|intergenic_variant|MODIFIER||||||||||||||||||||||||||||||
22	42734933	.	T	A	.	.	CSQ=A|intergenic_variant|MODIFIER|||||||||||||||rs437035807|||||||||||||||
22	42736490	.	T	C	.	.	CSQ=C|intergenic_variant|MODIFIER|||||||||||||||rs521626498|||||||||||||||
22	42742401	.	TTAA	T	.	.	CSQ=-|intergenic_variant|MODIFIER||||||||||||||||||||||||||||||
22	42747904	.	ATAAAAC	A	.	.	CSQ=-|intergenic_variant|MODIFIER|||||||||||||||rs799025410|||||||||||||||
22	42821951	.	CAAAAAAAAAA	CAAAAAAAAAAAA	.	.	CSQ=AAAAAAAAAAAA|intergenic_variant|MODIFIER||||||||||||||||||||||||||||||
22	42955439	.	TTA	T	.	.	CSQ=-|intron_variant|MODIFIER||534800|Transcript|XM_005222953.1|protein_coding||4/15|XM_005222953.1:c.279-38608_279-38607delTA|||||||||1|||||||||||||,-|intron_variant&non_coding_transcript_variant|MODIFIER||534800|Transcript|XR_239420.1|misc_RNA||4/13|XR_239420.1:n.704-38608_704-38607delTA|||||||||1|||||||||||||,-|intron_variant|MODIFIER||534800|Transcript|XM_005222952.1|protein_coding||4/15|XM_0…
22	43034398	.	C	A	.	.	CSQ=A|intron_variant|MODIFIER||534800|Transcript|XM_005222953.1|protein_coding||6/15|XM_005222953.1:c.551-1902C>A|||||||rs799968526||1|||||||||||||,A|intron_variant&non_coding_transcript_variant|MODIFIER||534800|Transcript|XR_239420.1|misc_RNA||6/13|XR_239420.1:n.976-1902C>A|||||||rs799968526||1|||||||||||||,A|intron_variant|MODIFIER|C3orf67|ENSBTAG00000020373|Transcript|ENSBTAT00000063953|protei…
22	43105363	.	TCCCCCCCC	TCCCCCCCCC	.	.	CSQ=CCCCCCCCC|downstream_gene_variant|MODIFIER||534800|Transcript|XM_005222953.1|protein_coding|||||||||||2922|1|||||||||||||,CCCCCCCCC|intron_variant|MODIFIER|C3orf67|ENSBTAG00000020373|Transcript|ENSBTAT00000063953|protein_coding||12/13|ENSBTAT00000063953.1:c.*2+7477_*2+7484delCCCCCCCCinsCCCCCCCCC|||||||||1||HGNC|HGNC:24763||||||||||,CCCCCCCCC|downstream_gene_variant|MODIFIER||534800|Transcript…
22	43138719	.	AACACACACACACACA	AACACACACACACACACA	.	.	CSQ=ACACACACACACACACA|intron_variant|MODIFIER|C3orf67|ENSBTAG00000020373|Transcript|ENSBTAT00000063953|protein_coding||12/13|ENSBTAT00000063953.1:c.*3-4891_*3-4877delACACACACACACACAinsACACACACACACACACA|||||||||1||HGNC|HGNC:24763||||||||||,ACACACACACACACACA|intron_variant|MODIFIER||534800|Transcript|XM_002697057.3|protein_coding||14/15|XM_002697057.3:c.1860-4891_1860-4877delACACACACACACACAinsACACA…
22	43205213	.	C	A	.	.	CSQ=A|intergenic_variant|MODIFIER||||||||||||||||||||||||||||||
22	43358212	.	CAAAAA	CAAAA	.	.	CSQ=AAAA|3_prime_UTR_variant|MODIFIER||538515|Transcript|XM_005222890.1|protein_coding|6/6||XM_005222890.1:c.*1075_*1079delAAAAAinsAAAA||1765-1769|||||||1|||||||||||||,AAAA|3_prime_UTR_variant|MODIFIER||538515|Transcript|XM_005222895.1|protein_coding|4/4||XM_005222895.1:c.*1075_*1079delAAAAAinsAAAA||1787-1791|||||||1|||||||||||||,AAAA|3_prime_UTR_variant|MODIFIER||538515|Transcript|XM_005222897.1…
22	43415534	.	GAAAAAAAAAAAAAA	GAAAAAAAAAAAAA	.	.	CSQ=AAAAAAAAAAAAA|intron_variant|MODIFIER|KCTD6|ENSBTAG00000022656|Transcript|ENSBTAT00000030714|protein_coding||1/1|ENSBTAT00000030714.3:c.27+412_27+425delTTTTTTTTTTTTTTinsTTTTTTTTTTTTT|||||||||-1||HGNC|HGNC:22235||||||||||,AAAAAAAAAAAAA|intron_variant|MODIFIER||613649|Transcript|XM_005222914.1|protein_coding||4/4|XM_005222914.1:c.132+412_132+425delTTTTTTTTTTTTTTinsTTTTTTTTTTTTT|||||||||-1||||||…
22	43446968	.	G	C	.	.	CSQ=C|intron_variant|MODIFIER||613649|Transcript|XM_005222913.1|protein_coding||1/5|XM_005222913.1:c.-291+11852C>G|||||||rs110880189||-1|||||||||||||,C|intron_variant|MODIFIER||613649|Transcript|XM_005222911.1|protein_coding||2/6|XM_005222911.1:c.-291+12127C>G|||||||rs110880189||-1|||||||||||||,C|intron_variant|MODIFIER||613649|Transcript|XM_005222912.1|protein_coding||1/5|XM_005222912.1:c.-291+1…
22	43578899	.	C	T	.	.	CSQ=T|splice_region_variant&intron_variant|LOW||505283|Transcript|XM_005222731.1|protein_coding||7/9|XM_005222731.1:c.681+6G>A|||||||rs718283490||-1|||||||||||||,T|splice_region_variant&intron_variant|LOW||505283|Transcript|XM_005222733.1|protein_coding||6/8|XM_005222733.1:c.540+6G>A|||||||rs718283490||-1|||||||||||||,T|splice_region_variant&intron_variant|LOW||505283|Transcript|XM_005222732.1|pr…
22	43583507	.	T	C	.	.	CSQ=C|intron_variant|MODIFIER||505283|Transcript|XM_005222731.1|protein_coding||5/9|XM_005222731.1:c.390+80A>G|||||||rs378743181||-1|||||||||||||,C|intron_variant|MODIFIER||505283|Transcript|XM_005222733.1|protein_coding||4/8|XM_005222733.1:c.249+80A>G|||||||rs378743181||-1|||||||||||||,C|intron_variant|MODIFIER||505283|Transcript|XM_005222732.1|protein_coding||4/8|XM_005222732.1:c.390+80A>G|||||…
22	43711191	.	G	A	.	.	CSQ=A|intron_variant|MODIFIER||613533|Transcript|XM_005222909.1|protein_coding||26/39|XM_005222909.1:c.4484-22C>T|||||||||-1|||||||||||||,A|intron_variant|MODIFIER||613533|Transcript|NM_001191460.1|protein_coding||26/46|NM_001191460.1:c.4484-22C>T|||||||||-1|||||||||||||,A|intron_variant|MODIFIER||613533|Transcript|XM_005222908.1|protein_coding||25/44|XM_005222908.1:c.4391-22C>T|||||||||-1|||||||…
22	43750117	.	TTGTGTGTGTGT	TTGTGTGTGT	.	.	CSQ=TGTGTGTGT|intron_variant|MODIFIER||613533|Transcript|XM_005222909.1|protein_coding||3/39|XM_005222909.1:c.640-173_640-163delACACACACACAinsACACACACA|||||||||-1|||||||||||||,TGTGTGTGT|intron_variant|MODIFIER||613533|Transcript|NM_001191460.1|protein_coding||3/46|NM_001191460.1:c.640-173_640-163delACACACACACAinsACACACACA|||||||||-1|||||||||||||,TGTGTGTGT|intron_variant|MODIFIER||613533|Transcrip…
22	43750127	.	GTTTTTTTTTTTTTTT	GTTTTTTTTTTTTT	.	.	CSQ=TTTTTTTTTTTTT|intron_variant|MODIFIER||613533|Transcript|XM_005222909.1|protein_coding||3/39|XM_005222909.1:c.640-187_640-173delAAAAAAAAAAAAAAAinsAAAAAAAAAAAAA|||||||||-1|||||||||||||,TTTTTTTTTTTTT|intron_variant|MODIFIER||613533|Transcript|NM_001191460.1|protein_coding||3/46|NM_001191460.1:c.640-187_640-173delAAAAAAAAAAAAAAAinsAAAAAAAAAAAAA|||||||||-1|||||||||||||,TTTTTTTTTTTTT|intron_varian…
22	43764402	.	ATTTTTTTTTTTTT	ATTTTTTTTTTTT	.	.	CSQ=TTTTTTTTTTTT|intron_variant|MODIFIER||613533|Transcript|XM_005222909.1|protein_coding||1/39|XM_005222909.1:c.293-9530_293-9518delAAAAAAAAAAAAAinsAAAAAAAAAAAA|||||||||-1|||||||||||||,TTTTTTTTTTTT|intron_variant|MODIFIER||613533|Transcript|NM_001191460.1|protein_coding||1/46|NM_001191460.1:c.293-9530_293-9518delAAAAAAAAAAAAAinsAAAAAAAAAAAA|||||||||-1|||||||||||||,TTTTTTTTTTTT|intron_variant|MOD…
22	43765225	.	C	A	.	.	CSQ=A|intron_variant|MODIFIER||613533|Transcript|XM_005222909.1|protein_coding||1/39|XM_005222909.1:c.293-10340G>T|||||||rs798688014||-1|||||||||||||,A|intron_variant|MODIFIER||613533|Transcript|NM_001191460.1|protein_coding||1/46|NM_001191460.1:c.293-10340G>T|||||||rs798688014||-1|||||||||||||,A|intron_variant|MODIFIER||613533|Transcript|XM_005222908.1|protein_coding||1/44|XM_005222908.1:c.293-1…
22	43774006	.	C	T	.	.	CSQ=T|intron_variant|MODIFIER||613533|Transcript|XM_005222909.1|protein_coding||1/39|XM_005222909.1:c.293-19121G>A|||||||rs526451603||-1|||||||||||||,T|intron_variant|MODIFIER||613533|Transcript|NM_001191460.1|protein_coding||1/46|NM_001191460.1:c.293-19121G>A|||||||rs526451603||-1|||||||||||||,T|intron_variant|MODIFIER||613533|Transcript|XM_005222908.1|protein_coding||1/44|XM_005222908.1:c.293-1…
22	43780845	.	TAAAAAAAAAAAAAAAAAAA	TAAAAAAAAAAAAA	.	.	CSQ=AAAAAAAAAAAAA|intron_variant|MODIFIER||613533|Transcript|XM_005222909.1|protein_coding||1/39|XM_005222909.1:c.293-25979_293-25961delTTTTTTTTTTTTTTTTTTTinsTTTTTTTTTTTTT|||||||||-1|||||||||||||,AAAAAAAAAAAAA|intron_variant|MODIFIER||613533|Transcript|NM_001191460.1|protein_coding||1/46|NM_001191460.1:c.293-25979_293-25961delTTTTTTTTTTTTTTTTTTTinsTTTTTTTTTTTTT|||||||||-1|||||||||||||,AAAAAAAAAAA…
22	43801978	.	A	C	.	.	CSQ=C|intron_variant|MODIFIER||613533|Transcript|XM_005222909.1|protein_coding||1/39|XM_005222909.1:c.292+13305T>G|||||||rs440036832||-1|||||||||||||,C|intron_variant|MODIFIER||613533|Transcript|NM_001191460.1|protein_coding||1/46|NM_001191460.1:c.292+13305T>G|||||||rs440036832||-1|||||||||||||,C|intron_variant|MODIFIER||613533|Transcript|XM_005222908.1|protein_coding||1/44|XM_005222908.1:c.292+1…
22	43803801	.	A	C	.	.	CSQ=C|intron_variant|MODIFIER||613533|Transcript|XM_005222909.1|protein_coding||1/39|XM_005222909.1:c.292+11482T>G|||||||rs798374325||-1|||||||||||||,C|intron_variant|MODIFIER||613533|Transcript|NM_001191460.1|protein_coding||1/46|NM_001191460.1:c.292+11482T>G|||||||rs798374325||-1|||||||||||||,C|intron_variant|MODIFIER||613533|Transcript|XM_005222908.1|protein_coding||1/44|XM_005222908.1:c.292+1…
22	43819238	.	C	T	.	.	CSQ=T|downstream_gene_variant|MODIFIER||101907348|Transcript|XR_239421.1|misc_RNA||||||||||rs718972990|2855|-1|||||||||||||,T|upstream_gene_variant|MODIFIER||613533|Transcript|XM_005222909.1|protein_coding||||||||||rs718972990|3501|-1|||||||||||||,T|upstream_gene_variant|MODIFIER||613533|Transcript|NM_001191460.1|protein_coding||||||||||rs718972990|3532|-1|||||||||||||,T|upstream_gene_variant|MOD…
22	43822145	.	G	A	.	.	CSQ=A|non_coding_transcript_exon_variant&non_coding_transcript_variant|MODIFIER||101907348|Transcript|XR_239421.1|misc_RNA|3/3||XR_239421.1:n.818C>T||818|||||rs720568848||-1|||||||||||||
22	43825065	.	C	T	.	.	CSQ=T|intron_variant&non_coding_transcript_variant|MODIFIER||101907348|Transcript|XR_239421.1|misc_RNA||1/2|XR_239421.1:n.507+68G>A|||||||rs467755635||-1|||||||||||||
22	43828978	.	CAAAAAA	CAAAAAAA	.	.	CSQ=AAAAAAA|upstream_gene_variant|MODIFIER||101907348|Transcript|XR_239421.1|misc_RNA|||||||||||3340|-1|||||||||||||
22	43835474	.	G	A	.	.	CSQ=A|intergenic_variant|MODIFIER|||||||||||||||rs434405374|||||||||||||||
22	43837496	.	A	G	.	.	CSQ=G|intergenic_variant|MODIFIER|||||||||||||||rs722216743|||||||||||||||
22	43839406	.	A	G	.	.	CSQ=G|intergenic_variant|MODIFIER|||||||||||||||rs722180344|||||||||||||||
22	43839779	.	G	A	.	.	CSQ=A|intergenic_variant|MODIFIER|||||||||||||||rs715634731|||||||||||||||
22	43840013	.	C	T	.	.	CSQ=T|intergenic_variant|MODIFIER|||||||||||||||rs471020545|||||||||||||||
22	43841401	.	C	T	.	.	CSQ=T|intergenic_variant|MODIFIER|||||||||||||||rs439275415|||||||||||||||
22	43841731	.	G	A	.	.	CSQ=A|intergenic_variant|MODIFIER|||||||||||||||rs714328548|||||||||||||||
22	43844168	.	G	A	.	.	CSQ=A|intergenic_variant|MODIFIER|||||||||||||||rs483117197|||||||||||||||
22	43845204	.	T	C	.	.	CSQ=C|intergenic_variant|MODIFIER||||||||||||||||||||||||||||||
22	43845740	.	G	A	.	.	CSQ=A|intergenic_variant|MODIFIER|||||||||||||||rs447655287|||||||||||||||
22	43846253	.	CCCTCC	CCC	.	.	CSQ=CC|intergenic_variant|MODIFIER||||||||||||||||||||||||||||||
22	43852530	.	A	G	.	.	CSQ=G|intergenic_variant|MODIFIER|||||||||||||||rs719132968|||||||||||||||
22	43897325	.	CAA	CAAAA	.	.	CSQ=AAAA|intron_variant|MODIFIER||529366|Transcript|XM_005222955.1|protein_coding||14/23|XM_005222955.1:c.1307-3536_1307-3535dupTT|||||||||-1|||||||||||||,AAAA|intron_variant|MODIFIER||529366|Transcript|XM_002696995.2|protein_coding||12/21|XM_002696995.2:c.1199-3536_1199-3535dupTT|||||||||-1|||||||||||||,AAAA|intron_variant|MODIFIER||529366|Transcript|XM_005222965.1|protein_coding||12/21|XM_00522…
22	43906064	.	C	A	.	.	CSQ=A|intron_variant|MODIFIER||529366|Transcript|XM_005222955.1|protein_coding||14/23|XM_005222955.1:c.1306+2292G>T|||||||rs516821700||-1|||||||||||||,A|intron_variant|MODIFIER||529366|Transcript|XM_002696995.2|protein_coding||12/21|XM_002696995.2:c.1198+2292G>T|||||||rs516821700||-1|||||||||||||,A|intron_variant|MODIFIER||529366|Transcript|XM_005222965.1|protein_coding||12/21|XM_005222965.1:c.11…
22	43918746	.	TATACATA	TATA	.	.	CSQ=ATA|intron_variant|MODIFIER||529366|Transcript|XM_005222955.1|protein_coding||6/23|XM_005222955.1:c.526-609_526-603delTATGTATinsTAT|||||||||-1|||||||||||||,ATA|intron_variant|MODIFIER||529366|Transcript|XM_002696995.2|protein_coding||6/21|XM_002696995.2:c.520-609_520-603delTATGTATinsTAT|||||||||-1|||||||||||||,ATA|intron_variant|MODIFIER||529366|Transcript|XM_005222965.1|protein_coding||6/21|…
22	44039382	.	T	C	.	.	CSQ=C|intergenic_variant|MODIFIER|||||||||||||||rs715179454|||||||||||||||
22	44386891	.	C	T	.	.	CSQ=T|intron_variant|MODIFIER||509431|Transcript|XM_005222759.1|protein_coding||8/12|XM_005222759.1:c.812-505C>T|||||||rs464265337||1|||||||||||||,T|intron_variant|MODIFIER||509431|Transcript|NM_001035070.2|protein_coding||6/9|NM_001035070.2:c.707-505C>T|||||||rs464265337||1|||||||||||||,T|intron_variant|MODIFIER|ASB14|ENSBTAG00000016013|Transcript|ENSBTAT00000021315|protein_coding||6/9|ENSBTAT00…
22	44498433	.	GAAAAAAAAAA	GAAAAAAAAAAA	.	.	CSQ=AAAAAAAAAAA|intron_variant|MODIFIER|IL17RD|ENSBTAG00000010999|Transcript|ENSBTAT00000060984|protein_coding||1/12|ENSBTAT00000060984.2:c.126+13257_126+13266delAAAAAAAAAAinsAAAAAAAAAAA|||||||||1||HGNC|HGNC:17616||||||||||,AAAAAAAAAAA|intron_variant|MODIFIER||782214|Transcript|XM_005222949.1|protein_coding||1/13|XM_005222949.1:c.126+13257_126+13266delAAAAAAAAAAinsAAAAAAAAAAA|||||||||1|||||||||||…
22	44538615	.	G	C	.	.	CSQ=C|intron_variant|MODIFIER|IL17RD|ENSBTAG00000010999|Transcript|ENSBTAT00000060984|protein_coding||7/12|ENSBTAT00000060984.2:c.748-55G>C|||||||rs211694107||1||HGNC|HGNC:17616||||||||||,C|intron_variant|MODIFIER||782214|Transcript|XM_005222949.1|protein_coding||7/13|XM_005222949.1:c.748-55G>C|||||||rs211694107||1|||||||||||||,C|intron_variant|MODIFIER||782214|Transcript|NM_001205427.1|protein_c…
22	44548025	.	G	A	.	.	CSQ=A|downstream_gene_variant|MODIFIER|IL17RD|ENSBTAG00000010999|Transcript|ENSBTAT00000060984|protein_coding||||||||||rs799155260|634|1||HGNC|HGNC:17616||||||||||,A|intron_variant|MODIFIER||782214|Transcript|XM_005222949.1|protein_coding||13/13|XM_005222949.1:c.*561+73G>A|||||||rs799155260||1|||||||||||||,A|downstream_gene_variant|MODIFIER||782214|Transcript|NM_001205427.1|protein_coding||||||||…
22	44566836	.	G	C	.	.	CSQ=C|intron_variant|MODIFIER||782247|Transcript|XM_005222976.1|protein_coding||1/12|XM_005222976.1:c.-50+4110G>C|||||||||1|||||||||||||,C|intron_variant|MODIFIER||782214|Transcript|XM_005222949.1|protein_coding||13/13|XM_005222949.1:c.*561+18884G>C|||||||||1|||||||||||||,C|intron_variant|MODIFIER||782247|Transcript|XM_003587632.2|protein_coding||1/12|XM_003587632.2:c.-50+4351G>C|||||||||1|||||||…
22	44573282	.	CGGGGGGG	CGGGGGGGGG	.	.	CSQ=GGGGGGGGG|intron_variant|MODIFIER||782247|Transcript|XM_005222976.1|protein_coding||1/12|XM_005222976.1:c.-50+10557_-50+10563delGGGGGGGinsGGGGGGGGG|||||||||1|||||||||||||,GGGGGGGGG|intron_variant|MODIFIER||782214|Transcript|XM_005222949.1|protein_coding||13/13|XM_005222949.1:c.*562-15750_*562-15744delGGGGGGGinsGGGGGGGGG|||||||||1|||||||||||||,GGGGGGGGG|intron_variant|MODIFIER||782247|Transcri…
22	44640953	.	T	A	.	.	CSQ=A|upstream_gene_variant|MODIFIER||782247|Transcript|XM_005222970.1|protein_coding||||||||||rs42008703|3173|1|||||||||||||,A|intron_variant|MODIFIER||782247|Transcript|XM_005222971.1|protein_coding||2/12|XM_005222971.1:c.45-26042T>A|||||||rs42008703||1|||||||||||||,A|intron_variant|MODIFIER||782247|Transcript|XM_005222976.1|protein_coding||2/12|XM_005222976.1:c.45-26042T>A|||||||rs42008703||1|…
22	44649020	.	C	T	.	.	CSQ=T|intron_variant|MODIFIER||782247|Transcript|XM_005222970.1|protein_coding||1/11|XM_005222970.1:c.80+4815C>T|||||||rs42008690||1|||||||||||||,T|intron_variant|MODIFIER||782247|Transcript|XM_005222971.1|protein_coding||2/12|XM_005222971.1:c.45-17975C>T|||||||rs42008690||1|||||||||||||,T|intron_variant|MODIFIER||782247|Transcript|XM_005222976.1|protein_coding||2/12|XM_005222976.1:c.45-17975C>T|…
22	44702206	.	G	A	.	.	CSQ=A|intron_variant|MODIFIER||782247|Transcript|XM_005222976.1|protein_coding||3/12|XM_005222976.1:c.112-29805G>A|||||||rs797738025||1|||||||||||||,A|intron_variant|MODIFIER||782247|Transcript|XM_005222972.1|protein_coding||2/11|XM_005222972.1:c.70-29805G>A|||||||rs797738025||1|||||||||||||,A|intron_variant|MODIFIER||782247|Transcript|XM_005222973.1|protein_coding||1/10|XM_005222973.1:c.51+2245G…
22	44857886	.	A	G	.	.	CSQ=G|intron_variant|MODIFIER||782247|Transcript|XM_003587633.2|protein_coding||4/9|XM_003587633.2:c.483+125A>G|||||||rs801134319||1|||||||||||||,G|intron_variant|MODIFIER||782247|Transcript|XM_005222976.1|protein_coding||7/12|XM_005222976.1:c.516+125A>G|||||||rs801134319||1|||||||||||||,G|intron_variant|MODIFIER|ARHGEF3|ENSBTAG00000014091|Transcript|ENSBTAT00000018734|protein_coding||4/9|ENSBTAT…
22	44935359	.	C	T	.	.	CSQ=T|intron_variant|MODIFIER||510095|Transcript|XM_005222767.1|protein_coding||14/23|XM_005222767.1:c.1958-1208C>T|||||||rs133415802||1|||||||||||||,T|intron_variant|MODIFIER||510095|Transcript|NM_001205393.1|protein_coding||14/23|NM_001205393.1:c.2207-1208C>T|||||||rs133415802||1|||||||||||||,T|intron_variant|MODIFIER|FAM208A|ENSBTAG00000019748|Transcript|ENSBTAT00000026317|protein_coding||14/2…
22	44961920	.	TT	TTCTTATAAAGAGT	.	.	CSQ=TCTTATAAAGAGT|intron_variant|MODIFIER||534513|Transcript|XM_005222873.1|protein_coding||12/17|XM_005222873.1:c.1739-119delAinsACTCTTTATAAGA|||||||rs478286993||-1|||||||||||||,TCTTATAAAGAGT|intron_variant|MODIFIER||534513|Transcript|XM_005222871.1|protein_coding||13/18|XM_005222871.1:c.1808-119delAinsACTCTTTATAAGA|||||||rs478286993||-1|||||||||||||,TCTTATAAAGAGT|intron_variant&non_coding_trans…
22	44963038	.	A	T	.	.	CSQ=T|intron_variant|MODIFIER||534513|Transcript|XM_005222873.1|protein_coding||11/17|XM_005222873.1:c.1594-652T>A|||||||rs437676784||-1|||||||||||||,T|intron_variant|MODIFIER||534513|Transcript|XM_005222871.1|protein_coding||12/18|XM_005222871.1:c.1663-652T>A|||||||rs437676784||-1|||||||||||||,T|intron_variant&non_coding_transcript_variant|MODIFIER||534513|Transcript|XR_239408.1|misc_RNA||12/18|…
22	44980645	.	G	C	.	.	CSQ=C|intron_variant|MODIFIER||534513|Transcript|XM_005222873.1|protein_coding||4/17|XM_005222873.1:c.636-697C>G|||||||rs137122073||-1|||||||||||||,C|intron_variant|MODIFIER||534513|Transcript|XM_005222871.1|protein_coding||5/18|XM_005222871.1:c.705-697C>G|||||||rs137122073||-1|||||||||||||,C|intron_variant&non_coding_transcript_variant|MODIFIER||534513|Transcript|XR_239408.1|misc_RNA||5/18|XR_23…
22	44982019	.	CACAAA	CACAAAACAAA	.	.	CSQ=ACAAAACAAA|intron_variant|MODIFIER||534513|Transcript|XM_005222873.1|protein_coding||3/17|XM_005222873.1:c.476-326_476-322dupTTTGT|||||||||-1|||||||||||||,ACAAAACAAA|intron_variant|MODIFIER||534513|Transcript|XM_005222871.1|protein_coding||4/18|XM_005222871.1:c.545-326_545-322dupTTTGT|||||||||-1|||||||||||||,ACAAAACAAA|intron_variant&non_coding_transcript_variant|MODIFIER||534513|Transcript|X…
22	44994829	.	G	A	.	.	CSQ=A|intron_variant|MODIFIER||534513|Transcript|XM_005222873.1|protein_coding||1/17|XM_005222873.1:c.-33+891C>T|||||||rs461162058||-1|||||||||||||,A|intron_variant|MODIFIER||534513|Transcript|XM_005222871.1|protein_coding||1/18|XM_005222871.1:c.11+872C>T|||||||rs461162058||-1|||||||||||||,A|intron_variant&non_coding_transcript_variant|MODIFIER||534513|Transcript|XR_239408.1|misc_RNA||1/18|XR_239…
22	45116447	.	A	T	.	.	CSQ=T|intron_variant|MODIFIER|ERC2|ENSBTAG00000010029|Transcript|ENSBTAT00000013237|protein_coding||1/9|ENSBTAT00000013237.4:c.-140-17307A>T|||||||rs717889685||1||HGNC|HGNC:31922||||||||||,T|intron_variant|MODIFIER||537173|Transcript|XM_005222887.1|protein_coding||1/19|XM_005222887.1:c.-140-17307A>T|||||||rs717889685||1|||||||||||||,T|intron_variant|MODIFIER||537173|Transcript|NM_001102195.1|prot…
22	45139701	.	G	A	.	.	CSQ=A|intron_variant|MODIFIER|ERC2|ENSBTAG00000010029|Transcript|ENSBTAT00000013237|protein_coding||2/9|ENSBTAT00000013237.4:c.657+5151G>A|||||||rs800318887||1||HGNC|HGNC:31922||||||||||,A|intron_variant|MODIFIER||537173|Transcript|XM_005222887.1|protein_coding||2/19|XM_005222887.1:c.657+5151G>A|||||||rs800318887||1|||||||||||||,A|intron_variant|MODIFIER||537173|Transcript|NM_001102195.1|protein_…
22	45144745	.	G	A	.	.	CSQ=A|intron_variant|MODIFIER|ERC2|ENSBTAG00000010029|Transcript|ENSBTAT00000013237|protein_coding||2/9|ENSBTAT00000013237.4:c.657+10195G>A|||||||rs42013861||1||HGNC|HGNC:31922||||||||||,A|intron_variant|MODIFIER||537173|Transcript|XM_005222887.1|protein_coding||2/19|XM_005222887.1:c.657+10195G>A|||||||rs42013861||1|||||||||||||,A|intron_variant|MODIFIER||537173|Transcript|NM_001102195.1|protein_…
22	45658203	.	C	T	.	.	CSQ=T|intron_variant|MODIFIER||537173|Transcript|XM_005222887.1|protein_coding||15/19|XM_005222887.1:c.2470-31768C>T|||||||||1|||||||||||||,T|non_coding_transcript_exon_variant&non_coding_transcript_variant|MODIFIER|7SK|ENSBTAG00000043482|Transcript|ENSBTAT00000060474|misc_RNA|1/1||ENSBTAT00000060474.1:n.236C>T||236|||||||1||RFAM|||||||||||
22	45872530	.	A	G	.	.	CSQ=G|intron_variant|MODIFIER||537173|Transcript|XM_005222887.1|protein_coding||17/19|XM_005222887.1:c.2779-4613A>G|||||||||1|||||||||||||
22	45898659	.	A	G	.	.	CSQ=G|intron_variant|MODIFIER||537173|Transcript|XM_005222887.1|protein_coding||19/19|XM_005222887.1:c.*39+5411A>G|||||||||1|||||||||||||
22	45903115	.	G	A	.	.	CSQ=A|intron_variant|MODIFIER||537173|Transcript|XM_005222887.1|protein_coding||19/19|XM_005222887.1:c.*39+9867G>A|||||||||1|||||||||||||
22	45967648	.	T	TCAGACACAACTTAG	.	.	CSQ=CAGACACAACTTAG|intron_variant|MODIFIER||537173|Transcript|XM_005222887.1|protein_coding||19/19|XM_005222887.1:c.*39+74400_*39+74401insCAGACACAACTTAG|||||||||1|||||||||||||
22	45974450	.	TCCCCCCCC	TCCCCCCCCC	.	.	CSQ=CCCCCCCCC|intron_variant|MODIFIER||537173|Transcript|XM_005222887.1|protein_coding||19/19|XM_005222887.1:c.*39+81203_*39+81210delCCCCCCCCinsCCCCCCCCC|||||||||1|||||||||||||
22	46053294	.	TGCGCGCGCGC	TGCGCGCGCGCGC	.	.	CSQ=GCGCGCGCGCGC|intron_variant|MODIFIER||537173|Transcript|XM_005222887.1|protein_coding||19/19|XM_005222887.1:c.*40-20119_*40-20110delGCGCGCGCGCinsGCGCGCGCGCGC|||||||||1|||||||||||||
22	46083948	.	G	A	.	.	CSQ=A|upstream_gene_variant|MODIFIER||101902934|Transcript|XR_239424.1|misc_RNA|||||||||||4932|1|||||||||||||
22	46100877	.	G	T	.	.	CSQ=T|upstream_gene_variant|MODIFIER||530005|Transcript|XM_005222856.1|protein_coding|||||||||||461|1|||||||||||||,T|upstream_gene_variant|MODIFIER||530005|Transcript|XM_005222855.1|protein_coding|||||||||||461|1|||||||||||||,T|intron_variant|MODIFIER|WNT5A|ENSBTAG00000020221|Transcript|ENSBTAT00000026930|protein_coding||1/4|ENSBTAT00000026930.4:c.7-1805G>T|||||||||1||HGNC|HGNC:12784||||||||||,T|…
22	46119112	.	C	A	.	.	CSQ=A|downstream_gene_variant|MODIFIER||530005|Transcript|XM_005222856.1|protein_coding|||||||||||3970|1|||||||||||||,A|downstream_gene_variant|MODIFIER||530005|Transcript|XM_005222855.1|protein_coding|||||||||||3970|1|||||||||||||,A|downstream_gene_variant|MODIFIER||530005|Transcript|XM_005222857.1|protein_coding|||||||||||3961|1|||||||||||||,A|downstream_gene_variant|MODIFIER||530005|Transcript…
22	46143721	.	G	T	.	.	CSQ=T|intergenic_variant|MODIFIER|||||||||||||||rs473653612|||||||||||||||
22	46157435	.	TTATATATATATATATATATATATATATAT	TTATATATATATATATATATATAT	.	.	CSQ=TATATATATATATATATATATAT|intergenic_variant|MODIFIER||||||||||||||||||||||||||||||
22	46168922	.	G	A	.	.	CSQ=A|intergenic_variant|MODIFIER||||||||||||||||||||||||||||||
22	46171152	.	C	T	.	.	CSQ=T|intergenic_variant|MODIFIER|||||||||||||||rs801005942|||||||||||||||
22	46192066	.	G	A	.	.	CSQ=A|intron_variant&non_coding_transcript_variant|MODIFIER||101902980|Transcript|XR_239425.1|misc_RNA||3/3|XR_239425.1:n.389+1585C>T|||||||rs133460475||-1|||||||||||||
22	46239504	.	C	T	.	.	CSQ=T|intergenic_variant|MODIFIER||||||||||||||||||||||||||||||
22	46275858	.	G	T	.	.	CSQ=T|intergenic_variant|MODIFIER|||||||||||||||rs42009543|||||||||||||||
22	46440057	.	CTTTTTTTTTTTTTT	CTTTTTTTTTTTTT	.	.	CSQ=TTTTTTTTTTTTT|intergenic_variant|MODIFIER||||||||||||||||||||||||||||||
22	46452753	.	TCACACACACACACACACACACACACACACACA	TCACACACACACACACACACACACACACACA	.	.	CSQ=CACACACACACACACACACACACACACACA|intergenic_variant|MODIFIER||||||||||||||||||||||||||||||
22	46474878	.	G	A	.	.	CSQ=A|intron_variant|MODIFIER||519644|Transcript|XM_005222835.1|protein_coding||37/37|XM_005222835.1:c.3184-1191C>T|||||||||-1|||||||||||||,A|downstream_gene_variant|MODIFIER||519644|Transcript|XM_005222834.1|protein_coding|||||||||||4818|-1|||||||||||||,A|downstream_gene_variant|MODIFIER||519644|Transcript|XR_239406.1|misc_RNA|||||||||||4818|-1|||||||||||||,A|downstream_gene_variant|MODIFIER||51…
22	46597041	.	C	T	.	.	CSQ=T|intron_variant|MODIFIER||519644|Transcript|XM_005222835.1|protein_coding||27/37|XM_005222835.1:c.2450-27330G>A|||||||rs452624189||-1|||||||||||||,T|intron_variant|MODIFIER||519644|Transcript|XM_005222836.1|protein_coding||27/37|XM_005222836.1:c.2450-27330G>A|||||||rs452624189||-1|||||||||||||,T|intron_variant|MODIFIER||519644|Transcript|XM_005222834.1|protein_coding||26/36|XM_005222834.1:c.…
22	46598513	.	C	T	.	.	CSQ=T|intron_variant|MODIFIER||519644|Transcript|XM_005222835.1|protein_coding||27/37|XM_005222835.1:c.2450-28802G>A|||||||||-1|||||||||||||,T|intron_variant|MODIFIER||519644|Transcript|XM_005222836.1|protein_coding||27/37|XM_005222836.1:c.2450-28802G>A|||||||||-1|||||||||||||,T|intron_variant|MODIFIER||519644|Transcript|XM_005222834.1|protein_coding||26/36|XM_005222834.1:c.2432-28802G>A|||||||||…
22	46602520	.	T	C	.	.	CSQ=C|intron_variant|MODIFIER||519644|Transcript|XM_005222835.1|protein_coding||27/37|XM_005222835.1:c.2449+30387A>G|||||||||-1|||||||||||||,C|intron_variant|MODIFIER||519644|Transcript|XM_005222836.1|protein_coding||27/37|XM_005222836.1:c.2449+30387A>G|||||||||-1|||||||||||||,C|intron_variant|MODIFIER||519644|Transcript|XM_005222834.1|protein_coding||26/36|XM_005222834.1:c.2431+30387A>G|||||||||…
22	46604001	.	A	G	.	.	CSQ=G|intron_variant|MODIFIER||519644|Transcript|XM_005222835.1|protein_coding||27/37|XM_005222835.1:c.2449+28906T>C|||||||rs208321511||-1|||||||||||||,G|upstream_gene_variant|MODIFIER|LRTM1|ENSBTAG00000013124|Transcript|ENSBTAT00000045956|protein_coding||||||||||rs208321511|4554|1||HGNC|HGNC:25023||||||||||,G|intron_variant|MODIFIER||519644|Transcript|XM_005222836.1|protein_coding||27/37|XM_0052…
22	46611863	.	G	A	.	.	CSQ=A|intron_variant|MODIFIER||519644|Transcript|XM_005222835.1|protein_coding||27/37|XM_005222835.1:c.2449+21044C>T|||||||||-1|||||||||||||,A|missense_variant|MODERATE|LRTM1|ENSBTAG00000013124|Transcript|ENSBTAT00000045956|protein_coding|3/4||ENSBTAT00000045956.2:c.439G>A|ENSBTAP00000043299.2:p.Asp147Asn|439|439|147|D/N|Gat/Aat|||1||HGNC|HGNC:25023||||deleterious(0.03)||||||,A|intron_variant|MOD…
22	46638499	.	G	T	.	.	CSQ=T|intron_variant|MODIFIER||519644|Transcript|XM_005222835.1|protein_coding||25/37|XM_005222835.1:c.2247-1299C>A|||||||||-1|||||||||||||,T|intron_variant|MODIFIER||519644|Transcript|XM_005222836.1|protein_coding||25/37|XM_005222836.1:c.2247-1299C>A|||||||||-1|||||||||||||,T|intron_variant|MODIFIER||519644|Transcript|XM_005222834.1|protein_coding||24/36|XM_005222834.1:c.2229-1299C>A|||||||||-1|…
22	46643264	.	CCTCTCTCTCTCTC	CCTCTCTCTCTCTCTC	.	.	CSQ=CTCTCTCTCTCTCTC|intron_variant|MODIFIER||519644|Transcript|XM_005222835.1|protein_coding||24/37|XM_005222835.1:c.2150+258_2150+270delGAGAGAGAGAGAGinsGAGAGAGAGAGAGAG|||||||||-1|||||||||||||,CTCTCTCTCTCTCTC|intron_variant|MODIFIER||519644|Transcript|XM_005222836.1|protein_coding||24/37|XM_005222836.1:c.2150+258_2150+270delGAGAGAGAGAGAGinsGAGAGAGAGAGAGAG|||||||||-1|||||||||||||,CTCTCTCTCTCTCTC|i…
22	46658327	.	T	G	.	.	CSQ=G|intron_variant|MODIFIER||519644|Transcript|XM_005222835.1|protein_coding||17/37|XM_005222835.1:c.1627-1776A>C|||||||||-1|||||||||||||,G|intron_variant|MODIFIER||519644|Transcript|XM_005222836.1|protein_coding||17/37|XM_005222836.1:c.1627-1776A>C|||||||||-1|||||||||||||,G|intron_variant|MODIFIER||519644|Transcript|XM_005222834.1|protein_coding||16/36|XM_005222834.1:c.1609-1776A>C|||||||||-1|…
22	46669911	.	A	G	.	.	CSQ=G|intron_variant|MODIFIER||519644|Transcript|XM_005222835.1|protein_coding||17/37|XM_005222835.1:c.1627-13360T>C|||||||rs721297282||-1|||||||||||||,G|intron_variant|MODIFIER||519644|Transcript|XM_005222836.1|protein_coding||17/37|XM_005222836.1:c.1627-13360T>C|||||||rs721297282||-1|||||||||||||,G|intron_variant|MODIFIER||519644|Transcript|XM_005222834.1|protein_coding||16/36|XM_005222834.1:c.…
22	46673130	.	A	G	.	.	CSQ=G|intron_variant|MODIFIER||519644|Transcript|XM_005222835.1|protein_coding||17/37|XM_005222835.1:c.1626+10241T>C|||||||rs443785380||-1|||||||||||||,G|intron_variant|MODIFIER||519644|Transcript|XM_005222836.1|protein_coding||17/37|XM_005222836.1:c.1626+10241T>C|||||||rs443785380||-1|||||||||||||,G|intron_variant|MODIFIER||519644|Transcript|XM_005222834.1|protein_coding||16/36|XM_005222834.1:c.…
22	46684857	.	T	A	.	.	CSQ=A|intron_variant|MODIFIER||519644|Transcript|XM_005222835.1|protein_coding||16/37|XM_005222835.1:c.1552-1412A>T|||||||||-1|||||||||||||,A|intron_variant|MODIFIER||519644|Transcript|XM_005222836.1|protein_coding||16/37|XM_005222836.1:c.1552-1412A>T|||||||||-1|||||||||||||,A|intron_variant|MODIFIER||519644|Transcript|XM_005222834.1|protein_coding||15/36|XM_005222834.1:c.1534-1412A>T|||||||||-1|…
22	46694512	.	C	T	.	.	CSQ=T|intron_variant|MODIFIER||519644|Transcript|XM_005222835.1|protein_coding||14/37|XM_005222835.1:c.1399-2338G>A|||||||rs434949039||-1|||||||||||||,T|intron_variant|MODIFIER||519644|Transcript|XM_005222836.1|protein_coding||14/37|XM_005222836.1:c.1399-2338G>A|||||||rs434949039||-1|||||||||||||,T|intron_variant|MODIFIER||519644|Transcript|XM_005222834.1|protein_coding||13/36|XM_005222834.1:c.13…
22	46696390	.	G	A	.	.	CSQ=A|intron_variant|MODIFIER||519644|Transcript|XM_005222835.1|protein_coding||14/37|XM_005222835.1:c.1399-4216C>T|||||||||-1|||||||||||||,A|intron_variant|MODIFIER||519644|Transcript|XM_005222836.1|protein_coding||14/37|XM_005222836.1:c.1399-4216C>T|||||||||-1|||||||||||||,A|intron_variant|MODIFIER||519644|Transcript|XM_005222834.1|protein_coding||13/36|XM_005222834.1:c.1381-4216C>T|||||||||-1|…
22	46703579	.	G	A	.	.	CSQ=A|intron_variant|MODIFIER||519644|Transcript|XM_005222835.1|protein_coding||14/37|XM_005222835.1:c.1398+8133C>T|||||||rs800569691||-1|||||||||||||,A|intron_variant|MODIFIER||519644|Transcript|XM_005222836.1|protein_coding||14/37|XM_005222836.1:c.1398+8133C>T|||||||rs800569691||-1|||||||||||||,A|intron_variant|MODIFIER||519644|Transcript|XM_005222834.1|protein_coding||13/36|XM_005222834.1:c.13…
22	46724419	.	TTTGTTTG	TTTGTTTGCTTGTTTG	.	.	CSQ=TTGTTTGCTTGTTTG|intron_variant|MODIFIER||519644|Transcript|XM_005222835.1|protein_coding||13/37|XM_005222835.1:c.1381-12697_1381-12691delCAAACAAinsCAAACAAGCAAACAA|||||||||-1|||||||||||||,TTGTTTGCTTGTTTG|intron_variant|MODIFIER||519644|Transcript|XM_005222836.1|protein_coding||13/37|XM_005222836.1:c.1381-12697_1381-12691delCAAACAAinsCAAACAAGCAAACAA|||||||||-1|||||||||||||,TTGTTTGCTTGTTTG|intro…
22	46734149	.	T	G	.	.	CSQ=G|intron_variant|MODIFIER||519644|Transcript|XM_005222835.1|protein_coding||13/37|XM_005222835.1:c.1380+18188A>C|||||||rs386056624||-1|||||||||||||,G|intron_variant|MODIFIER||519644|Transcript|XM_005222836.1|protein_coding||13/37|XM_005222836.1:c.1380+18188A>C|||||||rs386056624||-1|||||||||||||,G|intron_variant|MODIFIER||519644|Transcript|XM_005222834.1|protein_coding||13/36|XM_005222834.1:c.…
22	46761850	.	G	A	.	.	CSQ=A|intron_variant|MODIFIER||519644|Transcript|XM_005222835.1|protein_coding||12/37|XM_005222835.1:c.1246+5237C>T|||||||||-1|||||||||||||,A|intron_variant|MODIFIER||519644|Transcript|XM_005222836.1|protein_coding||12/37|XM_005222836.1:c.1246+5237C>T|||||||||-1|||||||||||||,A|intron_variant|MODIFIER||519644|Transcript|XM_005222834.1|protein_coding||12/36|XM_005222834.1:c.1246+5237C>T|||||||||-1|…
22	46773589	.	T	A	.	.	CSQ=A|intron_variant|MODIFIER||519644|Transcript|XM_005222835.1|protein_coding||11/37|XM_005222835.1:c.1168-6424A>T|||||||rs527101377||-1|||||||||||||,A|intron_variant|MODIFIER||519644|Transcript|XM_005222836.1|protein_coding||11/37|XM_005222836.1:c.1168-6424A>T|||||||rs527101377||-1|||||||||||||,A|intron_variant|MODIFIER||519644|Transcript|XM_005222834.1|protein_coding||11/36|XM_005222834.1:c.11…
22	46800357	.	C	T	.	.	CSQ=T|intron_variant|MODIFIER||519644|Transcript|XM_005222835.1|protein_coding||11/37|XM_005222835.1:c.1168-33192G>A|||||||||-1|||||||||||||,T|intron_variant|MODIFIER||519644|Transcript|XM_005222836.1|protein_coding||11/37|XM_005222836.1:c.1168-33192G>A|||||||||-1|||||||||||||,T|intron_variant|MODIFIER||519644|Transcript|XM_005222834.1|protein_coding||11/36|XM_005222834.1:c.1168-33192G>A|||||||||…
22	46805070	.	C	T	.	.	CSQ=T|intron_variant|MODIFIER||519644|Transcript|XM_005222835.1|protein_coding||11/37|XM_005222835.1:c.1168-37905G>A|||||||rs432993727||-1|||||||||||||,T|intron_variant|MODIFIER||519644|Transcript|XM_005222836.1|protein_coding||11/37|XM_005222836.1:c.1168-37905G>A|||||||rs432993727||-1|||||||||||||,T|intron_variant|MODIFIER||519644|Transcript|XM_005222834.1|protein_coding||11/36|XM_005222834.1:c.…
22	46823170	.	A	G	.	.	CSQ=G|intron_variant|MODIFIER||519644|Transcript|XM_005222835.1|protein_coding||11/37|XM_005222835.1:c.1167+41087T>C|||||||||-1|||||||||||||,G|intron_variant|MODIFIER||519644|Transcript|XM_005222836.1|protein_coding||11/37|XM_005222836.1:c.1167+41087T>C|||||||||-1|||||||||||||,G|intron_variant|MODIFIER||519644|Transcript|XM_005222834.1|protein_coding||11/36|XM_005222834.1:c.1167+41087T>C|||||||||…
22	46845541	.	A	G	.	.	CSQ=G|intron_variant|MODIFIER||519644|Transcript|XM_005222835.1|protein_coding||11/37|XM_005222835.1:c.1167+18716T>C|||||||||-1|||||||||||||,G|intron_variant|MODIFIER||519644|Transcript|XM_005222836.1|protein_coding||11/37|XM_005222836.1:c.1167+18716T>C|||||||||-1|||||||||||||,G|intron_variant|MODIFIER||519644|Transcript|XM_005222834.1|protein_coding||11/36|XM_005222834.1:c.1167+18716T>C|||||||||…
22	46876595	.	C	G	.	.	CSQ=G|intron_variant|MODIFIER||519644|Transcript|XM_005222835.1|protein_coding||9/37|XM_005222835.1:c.964-3924G>C|||||||||-1|||||||||||||,G|intron_variant|MODIFIER||519644|Transcript|XM_005222836.1|protein_coding||9/37|XM_005222836.1:c.964-3924G>C|||||||||-1|||||||||||||,G|intron_variant|MODIFIER||519644|Transcript|XM_005222834.1|protein_coding||9/36|XM_005222834.1:c.964-3924G>C|||||||||-1|||||||…
22	46876605	.	T	C	.	.	CSQ=C|intron_variant|MODIFIER||519644|Transcript|XM_005222835.1|protein_coding||9/37|XM_005222835.1:c.964-3934A>G|||||||rs442630178||-1|||||||||||||,C|intron_variant|MODIFIER||519644|Transcript|XM_005222836.1|protein_coding||9/37|XM_005222836.1:c.964-3934A>G|||||||rs442630178||-1|||||||||||||,C|intron_variant|MODIFIER||519644|Transcript|XM_005222834.1|protein_coding||9/36|XM_005222834.1:c.964-393…
22	46876606	.	G	T	.	.	CSQ=T|intron_variant|MODIFIER||519644|Transcript|XM_005222835.1|protein_coding||9/37|XM_005222835.1:c.964-3935C>A|||||||||-1|||||||||||||,T|intron_variant|MODIFIER||519644|Transcript|XM_005222836.1|protein_coding||9/37|XM_005222836.1:c.964-3935C>A|||||||||-1|||||||||||||,T|intron_variant|MODIFIER||519644|Transcript|XM_005222834.1|protein_coding||9/36|XM_005222834.1:c.964-3935C>A|||||||||-1|||||||…
22	46921764	.	C	T	.	.	CSQ=T|intron_variant|MODIFIER||519644|Transcript|XM_005222835.1|protein_coding||6/37|XM_005222835.1:c.676+873G>A|||||||||-1|||||||||||||,T|intron_variant|MODIFIER||519644|Transcript|XM_005222836.1|protein_coding||6/37|XM_005222836.1:c.676+873G>A|||||||||-1|||||||||||||,T|intron_variant|MODIFIER||519644|Transcript|XM_005222834.1|protein_coding||6/36|XM_005222834.1:c.676+873G>A|||||||||-1||||||||||…
22	46962429	.	A	C	.	.	CSQ=C|intron_variant|MODIFIER||519644|Transcript|XM_005222835.1|protein_coding||5/37|XM_005222835.1:c.544+11778T>G|||||||||-1|||||||||||||,C|intron_variant|MODIFIER||519644|Transcript|XM_005222836.1|protein_coding||5/37|XM_005222836.1:c.544+11778T>G|||||||||-1|||||||||||||,C|intron_variant|MODIFIER||519644|Transcript|XM_005222834.1|protein_coding||5/36|XM_005222834.1:c.544+11778T>G|||||||||-1||||…
22	46976941	.	GAG	GAGACTGTCAAAG	.	.	CSQ=AGACTGTCAAAG|intron_variant|MODIFIER||519644|Transcript|XM_005222835.1|protein_coding||4/37|XM_005222835.1:c.382-2574_382-2573delCTinsCTTTGACAGTCT|||||||||-1|||||||||||||,AGACTGTCAAAG|intron_variant|MODIFIER||519644|Transcript|XM_005222836.1|protein_coding||4/37|XM_005222836.1:c.382-2574_382-2573delCTinsCTTTGACAGTCT|||||||||-1|||||||||||||,AGACTGTCAAAG|intron_variant|MODIFIER||519644|Transcri…
22	47066665	.	C	T	.	.	CSQ=T|intron_variant|MODIFIER||519644|Transcript|XM_005222835.1|protein_coding||4/37|XM_005222835.1:c.381+26942G>A|||||||||-1|||||||||||||,T|intron_variant|MODIFIER||519644|Transcript|XM_005222836.1|protein_coding||4/37|XM_005222836.1:c.381+26942G>A|||||||||-1|||||||||||||,T|intron_variant|MODIFIER||519644|Transcript|XM_005222834.1|protein_coding||4/36|XM_005222834.1:c.381+26942G>A|||||||||-1||||…
22	47135269	.	CACAAGAGAGTCAT	C	.	.	CSQ=-|intron_variant|MODIFIER||519644|Transcript|XM_005222835.1|protein_coding||3/37|XM_005222835.1:c.322-41616_322-41604delATGACTCTCTTGT|||||||||-1|||||||||||||,-|intron_variant|MODIFIER||519644|Transcript|XM_005222836.1|protein_coding||3/37|XM_005222836.1:c.322-41616_322-41604delATGACTCTCTTGT|||||||||-1|||||||||||||,-|intron_variant|MODIFIER||519644|Transcript|XM_005222834.1|protein_coding||3/3…
22	47177395	.	G	A	.	.	CSQ=A|intron_variant|MODIFIER||519644|Transcript|XM_005222835.1|protein_coding||3/37|XM_005222835.1:c.321+12469C>T|||||||rs715323128||-1|||||||||||||,A|intron_variant|MODIFIER||519644|Transcript|XM_005222836.1|protein_coding||3/37|XM_005222836.1:c.321+12469C>T|||||||rs715323128||-1|||||||||||||,A|intron_variant|MODIFIER||519644|Transcript|XM_005222834.1|protein_coding||3/36|XM_005222834.1:c.321+1…
22	47187656	.	A	G	.	.	CSQ=G|intron_variant|MODIFIER||519644|Transcript|XM_005222835.1|protein_coding||3/37|XM_005222835.1:c.321+2208T>C|||||||rs718896291||-1|||||||||||||,G|intron_variant|MODIFIER||519644|Transcript|XM_005222836.1|protein_coding||3/37|XM_005222836.1:c.321+2208T>C|||||||rs718896291||-1|||||||||||||,G|intron_variant|MODIFIER||519644|Transcript|XM_005222834.1|protein_coding||3/36|XM_005222834.1:c.321+220…
22	47207960	.	C	T	.	.	CSQ=T|intron_variant|MODIFIER||519644|Transcript|XM_005222835.1|protein_coding||2/37|XM_005222835.1:c.205-17980G>A|||||||||-1|||||||||||||,T|intron_variant|MODIFIER||519644|Transcript|XM_005222836.1|protein_coding||2/37|XM_005222836.1:c.205-17980G>A|||||||||-1|||||||||||||,T|intron_variant|MODIFIER||519644|Transcript|XM_005222834.1|protein_coding||2/36|XM_005222834.1:c.205-17980G>A|||||||||-1||||…
22	47266215	.	G	A	.	.	CSQ=A|intron_variant|MODIFIER||519644|Transcript|XM_005222835.1|protein_coding||2/37|XM_005222835.1:c.205-76235C>T|||||||||-1|||||||||||||,A|intron_variant|MODIFIER||519644|Transcript|XM_005222836.1|protein_coding||2/37|XM_005222836.1:c.205-76235C>T|||||||||-1|||||||||||||,A|intron_variant|MODIFIER||519644|Transcript|XM_005222834.1|protein_coding||2/36|XM_005222834.1:c.205-76235C>T|||||||||-1||||…
22	47293340	.	G	A	.	.	CSQ=A|intron_variant|MODIFIER||519644|Transcript|XM_005222835.1|protein_coding||2/37|XM_005222835.1:c.204+79183C>T|||||||rs210562967||-1|||||||||||||,A|intron_variant|MODIFIER||519644|Transcript|XM_005222836.1|protein_coding||2/37|XM_005222836.1:c.204+79183C>T|||||||rs210562967||-1|||||||||||||,A|intron_variant|MODIFIER||519644|Transcript|XM_005222834.1|protein_coding||2/36|XM_005222834.1:c.204+7…
22	47294572	.	G	A	.	.	CSQ=A|intron_variant|MODIFIER||519644|Transcript|XM_005222835.1|protein_coding||2/37|XM_005222835.1:c.204+77951C>T|||||||||-1|||||||||||||,A|intron_variant|MODIFIER||519644|Transcript|XM_005222836.1|protein_coding||2/37|XM_005222836.1:c.204+77951C>T|||||||||-1|||||||||||||,A|intron_variant|MODIFIER||519644|Transcript|XM_005222834.1|protein_coding||2/36|XM_005222834.1:c.204+77951C>T|||||||||-1||||…
22	47298181	.	G	A	.	.	CSQ=A|intron_variant|MODIFIER||519644|Transcript|XM_005222835.1|protein_coding||2/37|XM_005222835.1:c.204+74342C>T|||||||rs209017006||-1|||||||||||||,A|intron_variant|MODIFIER||519644|Transcript|XM_005222836.1|protein_coding||2/37|XM_005222836.1:c.204+74342C>T|||||||rs209017006||-1|||||||||||||,A|intron_variant|MODIFIER||519644|Transcript|XM_005222834.1|protein_coding||2/36|XM_005222834.1:c.204+7…
22	47330399	.	T	G	.	.	CSQ=G|intron_variant|MODIFIER||519644|Transcript|XM_005222835.1|protein_coding||2/37|XM_005222835.1:c.204+42124A>C|||||||rs383392065||-1|||||||||||||,G|intron_variant|MODIFIER||519644|Transcript|XM_005222836.1|protein_coding||2/37|XM_005222836.1:c.204+42124A>C|||||||rs383392065||-1|||||||||||||,G|intron_variant|MODIFIER||519644|Transcript|XM_005222834.1|protein_coding||2/36|XM_005222834.1:c.204+4…
22	47375533	.	G	C	.	.	CSQ=C|upstream_gene_variant|MODIFIER||519644|Transcript|XM_005222835.1|protein_coding|||||||||||2043|-1|||||||||||||,C|intron_variant&non_coding_transcript_variant|MODIFIER||101903208|Transcript|XR_239428.1|misc_RNA||1/2|XR_239428.1:n.161+1621G>C|||||||||1|||||||||||||,C|upstream_gene_variant|MODIFIER||519644|Transcript|XM_005222836.1|protein_coding|||||||||||2043|-1|||||||||||||,C|upstream_gene_…
22	47391081	.	G	A	.	.	CSQ=A|downstream_gene_variant|MODIFIER||101903208|Transcript|XR_239428.1|misc_RNA|||||||||||353|1|||||||||||||
22	47434271	.	G	C	.	.	CSQ=C|intergenic_variant|MODIFIER||||||||||||||||||||||||||||||
22	47495530	.	A	C	.	.	CSQ=C|intergenic_variant|MODIFIER||||||||||||||||||||||||||||||
22	47562977	.	G	A	.	.	CSQ=A|intergenic_variant|MODIFIER||||||||||||||||||||||||||||||
22	47629998	.	G	C	.	.	CSQ=C|intron_variant|MODIFIER||505218|Transcript|XM_005222729.1|protein_coding||1/7|XM_005222729.1:c.-57+4375G>C|||||||rs211532647||1|||||||||||||,C|upstream_gene_variant|MODIFIER|IL17RB|ENSBTAG00000011178|Transcript|ENSBTAT00000014846|protein_coding||||||||||rs211532647|4839|-1||HGNC|HGNC:18015||||||||||
22	47668430	.	ACA	ACAGTCA	.	.	CSQ=CAGTCA|intron_variant|MODIFIER||505218|Transcript|XM_005222729.1|protein_coding||1/7|XM_005222729.1:c.-56-23982_-56-23981delCAinsCAGTCA|||||||||1|||||||||||||
22	47704158	.	GTTGAGTTATATTTATATACTGTTAATT	GTTGAGTTATATTTATATACTGTTAATTGAGTTATATTTATATACTGTTAATT	.	.	CSQ=TTGAGTTATATTTATATACTGTTAATTGAGTTATATTTATATACTGTTAATT|intron_variant&non_coding_transcript_variant|MODIFIER||101903627|Transcript|XR_239431.1|misc_RNA||1/1|XR_239431.1:n.996+5192_996+5218delAATTAACAGTATATAAATATAACTCAAinsAATTAACAGTATATAAATATAACTCAATTAACAGTATATAAATATAACTCAA|||||||||-1|||||||||||||,TTGAGTTATATTTATATACTGTTAATTGAGTTATATTTATATACTGTTAATT|intron_variant|MODIFIER||505218|Transcript|XM_…
22	47853188	.	G	A	.	.	CSQ=A|intron_variant|MODIFIER||408013|Transcript|XM_005222722.1|protein_coding||8/45|XM_005222722.1:c.1220+11514C>T|||||||rs468498773||-1|||||||||||||,A|intron_variant|MODIFIER||408013|Transcript|XM_005222717.1|protein_coding||8/47|XM_005222717.1:c.1220+10857C>T|||||||rs468498773||-1|||||||||||||,A|intron_variant|MODIFIER||408013|Transcript|XM_005222720.1|protein_coding||8/47|XM_005222720.1:c.122…
22	47870703	.	G	A	.	.	CSQ=A|intron_variant|MODIFIER||408013|Transcript|XM_005222722.1|protein_coding||7/45|XM_005222722.1:c.1116+161C>T|||||||rs468096407||-1|||||||||||||,A|intron_variant|MODIFIER||408013|Transcript|XM_005222717.1|protein_coding||7/47|XM_005222717.1:c.1116+161C>T|||||||rs468096407||-1|||||||||||||,A|intron_variant|MODIFIER||408013|Transcript|XM_005222720.1|protein_coding||7/47|XM_005222720.1:c.1116+16…
22	47990493	.	G	A	.	.	CSQ=A|intron_variant|MODIFIER||408013|Transcript|XM_005222722.1|protein_coding||3/45|XM_005222722.1:c.483+70281C>T|||||||||-1|||||||||||||,A|intron_variant|MODIFIER||408013|Transcript|XM_005222717.1|protein_coding||3/47|XM_005222717.1:c.483+70281C>T|||||||||-1|||||||||||||,A|intron_variant|MODIFIER||408013|Transcript|XM_005222720.1|protein_coding||3/47|XM_005222720.1:c.483+70281C>T|||||||||-1||||…
22	48006978	.	G	A	.	.	CSQ=A|intron_variant|MODIFIER||408013|Transcript|XM_005222722.1|protein_coding||3/45|XM_005222722.1:c.483+53796C>T|||||||rs720153943||-1|||||||||||||,A|intron_variant|MODIFIER||408013|Transcript|XM_005222717.1|protein_coding||3/47|XM_005222717.1:c.483+53796C>T|||||||rs720153943||-1|||||||||||||,A|intron_variant|MODIFIER||408013|Transcript|XM_005222720.1|protein_coding||3/47|XM_005222720.1:c.483+5…
22	48053385	.	G	A	.	.	CSQ=A|intron_variant|MODIFIER||408013|Transcript|XM_005222722.1|protein_coding||3/45|XM_005222722.1:c.483+7389C>T|||||||||-1|||||||||||||,A|intron_variant|MODIFIER||408013|Transcript|XM_005222717.1|protein_coding||3/47|XM_005222717.1:c.483+7389C>T|||||||||-1|||||||||||||,A|intron_variant|MODIFIER||408013|Transcript|XM_005222720.1|protein_coding||3/47|XM_005222720.1:c.483+7389C>T|||||||||-1|||||||…
22	48145115	.	ACCCCCCCCCC	ACCCCCCCCCCC	.	.	CSQ=CCCCCCCCCCC|upstream_gene_variant|MODIFIER||783185|Transcript|XR_084030.2|pseudogene|||||||||||1152|1|||||||||||||,CCCCCCCCCCC|downstream_gene_variant|MODIFIER|CHCHD5|ENSBTAG00000011633|Transcript|ENSBTAT00000015450|protein_coding|||||||||||2830|-1||HGNC|HGNC:17840||||||||||,CCCCCCCCCCC|upstream_gene_variant|MODIFIER||ENSBTAG00000032347|Transcript|ENSBTAT00000045888|pseudogene|||||||||||1211|…
22	48190051	.	C	G	.	.	CSQ=G|intergenic_variant|MODIFIER|||||||||||||||rs380014689|||||||||||||||
22	48264340	.	G	C	.	.	CSQ=C|upstream_gene_variant|MODIFIER||445425|Transcript|NM_001003906.1|protein_coding||||||||||rs384593682|225|1|||||||||||||,C|upstream_gene_variant|MODIFIER||445425|Transcript|XM_005222727.1|protein_coding||||||||||rs384593682|188|1|||||||||||||,C|upstream_gene_variant|MODIFIER|TKT|ENSBTAG00000003758|Transcript|ENSBTAT00000004892|protein_coding||||||||||rs384593682|171|1||HGNC|HGNC:11834|||||||…
22	48269255	.	G	A	.	.	CSQ=A|upstream_gene_variant|MODIFIER|TKT|ENSBTAG00000003758|Transcript|ENSBTAT00000052142|protein_coding||||||||||rs378341935|4749|1||HGNC|HGNC:11834||||||||||,A|intron_variant|MODIFIER||445425|Transcript|NM_001003906.1|protein_coding||1/13|NM_001003906.1:c.107+4499G>A|||||||rs378341935||1|||||||||||||,A|intron_variant|MODIFIER||445425|Transcript|XM_005222727.1|protein_coding||2/13|XM_005222727.1…
22	48360833	.	G	T	.	.	CSQ=T|intergenic_variant|MODIFIER|||||||||||||||rs208507951|||||||||||||||
22	48421235	.	C	T	.	.	CSQ=T|intergenic_variant|MODIFIER|||||||||||||||rs383359571|||||||||||||||
22	48444535	.	CACATACATACATACATACATACATACATA	CACATACATACATACATACATACATA	.	.	CSQ=ACATACATACATACATACATACATA|intron_variant|MODIFIER||511984|Transcript|XM_005222785.1|protein_coding||2/21|XM_005222785.1:c.-128+312_-128+340delACATACATACATACATACATACATACATAinsACATACATACATACATACATACATA|||||||||1|||||||||||||,ACATACATACATACATACATACATA|intron_variant|MODIFIER||511984|Transcript|XM_005222786.1|protein_coding||1/20|XM_005222786.1:c.-128+312_-128+340delACATACATACATACATACATACATACATAi…
22	48454941	.	A	G	.	.	CSQ=G|intron_variant|MODIFIER||511984|Transcript|XM_005222785.1|protein_coding||2/21|XM_005222785.1:c.-128+10717A>G|||||||rs380868113||1|||||||||||||,G|intron_variant|MODIFIER||511984|Transcript|XM_005222786.1|protein_coding||1/20|XM_005222786.1:c.-128+10717A>G|||||||rs380868113||1|||||||||||||,G|intron_variant&non_coding_transcript_variant|MODIFIER||511984|Transcript|XR_239405.1|misc_RNA||1/21|X…
22	48523482	.	A	T	.	.	CSQ=T|intron_variant|MODIFIER||511984|Transcript|NM_001205711.1|protein_coding||5/19|NM_001205711.1:c.701-336A>T|||||||rs378125488||1|||||||||||||,T|intron_variant|MODIFIER|SFMBT1|ENSBTAG00000011345|Transcript|ENSBTAT00000061279|protein_coding||5/19|ENSBTAT00000061279.2:c.701-336A>T|||||||rs378125488||1||HGNC|HGNC:20255||||||||||,T|intron_variant|MODIFIER||511984|Transcript|XM_005222785.1|protein…
22	48576406	.	G	GGCAA	.	.	CSQ=GCAA|intron_variant|MODIFIER||ENSBTAG00000011344|Transcript|ENSBTAT00000015075|protein_coding||1/7|ENSBTAT00000015075.4:c.161-15269_161-15268insGCAA|||||||rs520743886||1|||||||||||||,GCAA|intron_variant|MODIFIER||538654|Transcript|NM_001076117.1|protein_coding||1/7|NM_001076117.1:c.161-15269_161-15268insGCAA|||||||rs520743886||1|||||||||||||
22	48647601	.	C	G	.	.	CSQ=G|intron_variant|MODIFIER||508355|Transcript|XM_005222754.1|protein_coding||1/20|XM_005222754.1:c.93+49G>C|||||||rs109113525||-1|||||||||||||,G|intron_variant|MODIFIER|ITIH3|ENSBTAG00000007846|Transcript|ENSBTAT00000010322|protein_coding||1/21|ENSBTAT00000010322.5:c.93+49G>C|||||||rs109113525||-1||HGNC|HGNC:6168||||||||||,G|intron_variant|MODIFIER||508355|Transcript|NM_001101898.2|protein_cod…
22	48774291	.	AGTTGTTGTTGTTGTTGTTGTTGTTGTTGTT	AGTTGTTGTTGTTGTTGTTGTTGTT	.	.	CSQ=GTTGTTGTTGTTGTTGTTGTTGTT|intron_variant|MODIFIER||506557|Transcript|XM_005222989.1|protein_coding||13/31|XM_005222989.1:c.1361+1084_1361+1113delGTTGTTGTTGTTGTTGTTGTTGTTGTTGTTinsGTTGTTGTTGTTGTTGTTGTTGTT|||||||||1|||||||||||||,GTTGTTGTTGTTGTTGTTGTTGTT|intron_variant|MODIFIER||506557|Transcript|XM_005222980.1|protein_coding||13/32|XM_005222980.1:c.1361+1084_1361+1113delGTTGTTGTTGTTGTTGTTGTTGTTGT…
22	48878698	.	CCGAACG	CCG	.	.	CSQ=CG|intron_variant|MODIFIER||514296|Transcript|XM_005222994.1|protein_coding||1/10|XM_005222994.1:c.236-1598_236-1593delCGAACGinsCG|||||||||1|||||||||||||,CG|intron_variant|MODIFIER|NT5DC2|ENSBTAG00000014784|Transcript|ENSBTAT00000019665|protein_coding||1/13|ENSBTAT00000019665.5:c.236-1598_236-1593delCGAACGinsCG|||||||||1||HGNC|HGNC:25717||||||||||,CG|intron_variant|MODIFIER||514296|Transcript…
22	48937467	.	GTTTTTTTTTT	GTTTTTTTTTTT	.	.	CSQ=TTTTTTTTTTT|intron_variant|MODIFIER||100336473|Transcript|XM_002697064.2|protein_coding||15/20|XM_002697064.2:c.1683-18199_1683-18190delAAAAAAAAAAinsAAAAAAAAAAA|||||||||-1|||||||||||||,TTTTTTTTTTT|intron_variant|MODIFIER|NISCH|ENSBTAG00000014779|Transcript|ENSBTAT00000019661|protein_coding||14/21|ENSBTAT00000019661.4:c.1611-18199_1611-18190delAAAAAAAAAAinsAAAAAAAAAAA|||||||||-1||HGNC|HGNC:180…
22	49007882	.	G	A	.	.	CSQ=A|intron_variant|MODIFIER|SEMA3G|ENSBTAG00000046924|Transcript|ENSBTAT00000065486|protein_coding||15/16|ENSBTAT00000065486.1:c.1882-153G>A|||||||||1||HGNC|HGNC:30400||||||||||,A|intron_variant|MODIFIER||100299041|Transcript|XM_005222996.1|protein_coding||16/16|XM_005222996.1:c.1873-150G>A|||||||||1|||||||||||||,A|intron_variant|MODIFIER||100299041|Transcript|XM_002697022.2|protein_coding||15/…
22	49071201	.	G	A	.	.	CSQ=A|splice_region_variant&intron_variant|LOW||540601|Transcript|XM_002697065.2|protein_coding||31/75|XM_002697065.2:c.4960-3C>T|||||||rs378708612||-1|||||||||||||,A|splice_region_variant&intron_variant|LOW|DNAH1|ENSBTAG00000047794|Transcript|ENSBTAT00000066095|protein_coding||32/75|ENSBTAT00000066095.1:c.5353-3C>T|||||||rs378708612||-1||HGNC|HGNC:2940||||||||||
22	49265555	.	G	T	.	.	CSQ=T|intron_variant|MODIFIER||534489|Transcript|XM_005222866.1|protein_coding||1/11|XM_005222866.1:c.-97+7036G>T|||||||rs383773678||1|||||||||||||
22	49284409	.	C	G	.	.	CSQ=G|intron_variant|MODIFIER||534489|Transcript|XM_005222870.1|protein_coding||1/10|XM_005222870.1:c.-168+1384C>G|||||||rs377905033||1|||||||||||||,G|intron_variant|MODIFIER||534489|Transcript|XM_005222869.1|protein_coding||1/9|XM_005222869.1:c.18+1384C>G|||||||rs377905033||1|||||||||||||,G|intron_variant|MODIFIER||534489|Transcript|XM_005222868.1|protein_coding||1/9|XM_005222868.1:c.18+1384C>G|…
22	49396316	.	GAACAACAACAACA	GAACAACAACA	.	.	CSQ=AACAACAACA|intergenic_variant|MODIFIER||||||||||||||||||||||||||||||
22	49466390	.	A	G	.	.	CSQ=G|intron_variant&non_coding_transcript_variant|MODIFIER||101905622|Transcript|XR_239437.1|misc_RNA||2/3|XR_239437.1:n.459-2942A>G|||||||rs379666568||1|||||||||||||,G|downstream_gene_variant|MODIFIER||101905547|Transcript|XR_239436.1|misc_RNA||||||||||rs379666568|2276|-1|||||||||||||,G|intron_variant&non_coding_transcript_variant|MODIFIER||101905622|Transcript|XR_239438.1|misc_RNA||2/3|XR_2394…
22	49468852	.	T	TTTACGCAGCGCTGGGTTACCACTCTCTGCTA	.	.	CSQ=TTACGCAGCGCTGGGTTACCACTCTCTGCTA|intron_variant&non_coding_transcript_variant|MODIFIER||101905622|Transcript|XR_239437.1|misc_RNA||2/3|XR_239437.1:n.459-480_459-479insTTACGCAGCGCTGGGTTACCACTCTCTGCTA|||||||rs384044859||1|||||||||||||,TTACGCAGCGCTGGGTTACCACTCTCTGCTA|intron_variant&non_coding_transcript_variant|MODIFIER||101905547|Transcript|XR_239436.1|misc_RNA||3/3|XR_239436.1:n.2536-149_2536-1…
22	49502568	.	TAGCAGCAGCAGCAGCAGCAG	TAGCAGCAGCAGCAG	.	.	CSQ=AGCAGCAGCAGCAG|downstream_gene_variant|MODIFIER||507270|Transcript|XM_005222743.1|protein_coding|||||||||||596|1|||||||||||||,AGCAGCAGCAGCAG|downstream_gene_variant|MODIFIER||507270|Transcript|XM_005222745.1|protein_coding|||||||||||596|1|||||||||||||,AGCAGCAGCAGCAG|downstream_gene_variant|MODIFIER||768058|Transcript|NM_001077115.2|protein_coding|||||||||||370|-1|||||||||||||,AGCAGCAGCAGCAG|d…
22	49538329	.	CTTTTTTTTTTTTTT	CTTTTTTTTTTT	.	.	CSQ=TTTTTTTTTTT|upstream_gene_variant|MODIFIER||615280|Transcript|XM_005222922.1|protein_coding|||||||||||1778|-1|||||||||||||,TTTTTTTTTTT|upstream_gene_variant|MODIFIER||615280|Transcript|XM_005222921.1|protein_coding|||||||||||1778|-1|||||||||||||,TTTTTTTTTTT|downstream_gene_variant|MODIFIER|PARP3|ENSBTAG00000000671|Transcript|ENSBTAT00000045795|protein_coding|||||||||||475|-1||HGNC|HGNC:273|||…
22	49587833	.	A	G	.	.	CSQ=G|intron_variant&non_coding_transcript_variant|MODIFIER||783987|Transcript|XR_239444.1|misc_RNA||4/5|XR_239444.1:n.761+1223T>C|||||||rs801342327||-1|||||||||||||,G|intron_variant&non_coding_transcript_variant|MODIFIER||783987|Transcript|XR_239442.1|misc_RNA||4/5|XR_239442.1:n.761+1223T>C|||||||rs801342327||-1|||||||||||||,G|intron_variant&non_coding_transcript_variant|MODIFIER||783987|Transcr…
22	49591458	.	GGAG	GGAGAG	.	.	CSQ=GAGAG|intron_variant&non_coding_transcript_variant|MODIFIER||783987|Transcript|XR_239444.1|misc_RNA||2/5|XR_239444.1:n.455-1021_455-1019delCTCinsCTCTC|||||||||-1|||||||||||||,GAGAG|intron_variant&non_coding_transcript_variant|MODIFIER||783987|Transcript|XR_239442.1|misc_RNA||2/5|XR_239442.1:n.455-1021_455-1019delCTCinsCTCTC|||||||||-1|||||||||||||,GAGAG|downstream_gene_variant|MODIFIER||78398…
22	49597542	.	TTATATATATATATATA	TTATATATATATATATATA	.	.	CSQ=TATATATATATATATATA|upstream_gene_variant|MODIFIER||783987|Transcript|XR_239444.1|misc_RNA|||||||||||698|-1|||||||||||||,TATATATATATATATATA|upstream_gene_variant|MODIFIER||783987|Transcript|XR_239442.1|misc_RNA|||||||||||698|-1|||||||||||||,TATATATATATATATATA|upstream_gene_variant|MODIFIER||783987|Transcript|XM_005223000.1|protein_coding|||||||||||698|-1|||||||||||||,TATATATATATATATATA|upstrea…
22	49643455	.	A	C	.	.	CSQ=C|intron_variant&non_coding_transcript_variant|MODIFIER||101906368|Transcript|XR_239445.1|misc_RNA||1/3|XR_239445.1:n.152-8502T>G|||||||rs382944277||-1|||||||||||||
22	49696997	.	C	T	.	.	CSQ=T|intron_variant|MODIFIER|TEX264|ENSBTAG00000034796|Transcript|ENSBTAT00000049255|protein_coding||5/6|ENSBTAT00000049255.1:c.481-5217G>A|||||||rs383772044||-1||HGNC|HGNC:30247||||||||||,T|intron_variant|MODIFIER||535455|Transcript|XM_005222878.1|protein_coding||5/6|XM_005222878.1:c.481-5217G>A|||||||rs383772044||-1|||||||||||||,T|intron_variant|MODIFIER||535455|Transcript|XM_005222883.1|prote…
22	49723099	.	C	T	.	.	CSQ=T|downstream_gene_variant|MODIFIER||784245|Transcript|XM_003587649.2|protein_coding||||||||||rs385104111|2205|-1|||||||||||||,T|downstream_gene_variant|MODIFIER|RAD54L2|ENSBTAG00000032253|Transcript|ENSBTAT00000045730|protein_coding||||||||||rs385104111|2393|-1||HGNC|HGNC:29123||||||||||
22	49730889	.	GTTTTTTTTTTTTTTTTTTT	GTTTTTTTTTTTTTTTTT	.	.	CSQ=TTTTTTTTTTTTTTTTT|intron_variant|MODIFIER||784245|Transcript|XM_003587649.2|protein_coding||18/20|XM_003587649.2:c.3116-671_3116-653delAAAAAAAAAAAAAAAAAAAinsAAAAAAAAAAAAAAAAA|||||||||-1|||||||||||||,TTTTTTTTTTTTTTTTT|intron_variant|MODIFIER|RAD54L2|ENSBTAG00000032253|Transcript|ENSBTAT00000045730|protein_coding||22/24|ENSBTAT00000045730.3:c.3236-671_3236-653delAAAAAAAAAAAAAAAAAAAinsAAAAAAAAAA…
22	49780104	.	C	T	.	.	CSQ=T|intron_variant|MODIFIER||784245|Transcript|XM_003587649.2|protein_coding||2/20|XM_003587649.2:c.142+3755G>A|||||||rs380129419||-1|||||||||||||,T|intron_variant|MODIFIER|RAD54L2|ENSBTAG00000032253|Transcript|ENSBTAT00000045730|protein_coding||1/24|ENSBTAT00000045730.3:c.142+3755G>A|||||||rs380129419||-1||HGNC|HGNC:29123||||||||||
22	49797852	.	T	C	.	.	CSQ=C|intron_variant|MODIFIER||784245|Transcript|XM_003587649.2|protein_coding||1/20|XM_003587649.2:c.-54-13798A>G|||||||rs209148589||-1|||||||||||||
22	49800955	.	G	A	.	.	CSQ=A|intron_variant|MODIFIER||784245|Transcript|XM_003587649.2|protein_coding||1/20|XM_003587649.2:c.-54-16901C>T|||||||rs383030209||-1|||||||||||||
22	49835543	.	A	G	.	.	CSQ=G|intergenic_variant|MODIFIER|||||||||||||||rs379938414|||||||||||||||
22	49884104	.	G	A	.	.	CSQ=A|intron_variant|MODIFIER||785711|Transcript|XM_005223006.1|protein_coding||5/23|XM_005223006.1:c.376-11656G>A|||||||rs380546009||1|||||||||||||,A|intron_variant|MODIFIER||785711|Transcript|XM_005223005.1|protein_coding||5/23|XM_005223005.1:c.376-11656G>A|||||||rs380546009||1|||||||||||||,A|intron_variant|MODIFIER||785711|Transcript|XM_002697028.3|protein_coding||5/23|XM_002697028.3:c.376-116…
22	49886735	.	TTG	TTGTG	.	.	CSQ=TGTG|intron_variant|MODIFIER||785711|Transcript|XM_005223006.1|protein_coding||5/23|XM_005223006.1:c.376-9024_376-9023dupTG|||||||||1|||||||||||||,TGTG|intron_variant|MODIFIER||785711|Transcript|XM_005223005.1|protein_coding||5/23|XM_005223005.1:c.376-9024_376-9023dupTG|||||||||1|||||||||||||,TGTG|intron_variant|MODIFIER||785711|Transcript|XM_002697028.3|protein_coding||5/23|XM_002697028.3:c.…
22	49997826	.	CTT	CTTTT	.	.	CSQ=TTTT|intron_variant|MODIFIER|DOCK3|ENSBTAG00000001874|Transcript|ENSBTAT00000002440|protein_coding||28/48|ENSBTAT00000002440.4:c.3090+686_3090+687dupAA|||||||||-1||HGNC|HGNC:2989||||||||||,TTTT|intron_variant|MODIFIER||524692|Transcript|XM_002697072.3|protein_coding||32/52|XM_002697072.3:c.3417+686_3417+687dupAA|||||||||-1|||||||||||||
22	50124302	.	C	T	.	.	CSQ=T|intron_variant|MODIFIER|DOCK3|ENSBTAG00000001874|Transcript|ENSBTAT00000002440|protein_coding||1/48|ENSBTAT00000002440.4:c.165-6483G>A|||||||rs385951083||-1||HGNC|HGNC:2989||||||||||,T|intron_variant|MODIFIER||524692|Transcript|XM_002697072.3|protein_coding||6/52|XM_002697072.3:c.480-6483G>A|||||||rs385951083||-1|||||||||||||
22	50169885	.	TCACACACACACACACACACACACAC	TCACACACACACACACACACACACACACAC	.	.	CSQ=CACACACACACACACACACACACACACAC|intron_variant|MODIFIER||524692|Transcript|XM_002697072.3|protein_coding||5/52|XM_002697072.3:c.330+18983_330+19007delGTGTGTGTGTGTGTGTGTGTGTGTGinsGTGTGTGTGTGTGTGTGTGTGTGTGTGTG|||||||||-1|||||||||||||
22	50173118	.	A	C	.	.	CSQ=C|intron_variant|MODIFIER||524692|Transcript|XM_002697072.3|protein_coding||5/52|XM_002697072.3:c.330+15775T>G|||||||rs385612767||-1|||||||||||||
22	50181145	.	G	A	.	.	CSQ=A|intron_variant|MODIFIER||524692|Transcript|XM_002697072.3|protein_coding||5/52|XM_002697072.3:c.330+7748C>T|||||||rs380289815||-1|||||||||||||
22	50358131	.	TCAGCAGCAGCAGCAGCAGCAGCAG	TCAGCAGCAGCAGCAGCAG	.	.	CSQ=CAGCAGCAGCAGCAGCAG|intron_variant|MODIFIER||515459|Transcript|XM_005222825.1|protein_coding||1/11|XM_005222825.1:c.-436-697_-436-674delCTGCTGCTGCTGCTGCTGCTGCTGinsCTGCTGCTGCTGCTGCTG|||||||||-1|||||||||||||,CAGCAGCAGCAGCAGCAG|intron_variant|MODIFIER||515459|Transcript|XM_005222824.1|protein_coding||1/9|XM_005222824.1:c.-174-697_-174-674delCTGCTGCTGCTGCTGCTGCTGCTGinsCTGCTGCTGCTGCTGCTG|||||||||-1…
22	50370880	.	AGTGTGTGTGTGTGTGTGTGTGTGTG	AGTGTGTGTGTGTGTGTGTGTGTG	.	.	CSQ=GTGTGTGTGTGTGTGTGTGTGTG|downstream_gene_variant|MODIFIER||616712|Transcript|XM_005222925.1|protein_coding|||||||||||1732|1|||||||||||||,GTGTGTGTGTGTGTGTGTGTGTG|downstream_gene_variant|MODIFIER||616712|Transcript|NM_001101260.1|protein_coding|||||||||||1742|1|||||||||||||,GTGTGTGTGTGTGTGTGTGTGTG|downstream_gene_variant|MODIFIER|C3orf18|ENSBTAG00000010165|Transcript|ENSBTAT00000013410|protein_c…
22	50392054	.	A	C	.	.	CSQ=C|intergenic_variant|MODIFIER|||||||||||||||rs210605829|||||||||||||||
22	50402199	.	TAAAAAAAAAAA	TAAAAAAAAAAAA	.	.	CSQ=AAAAAAAAAAAA|intergenic_variant|MODIFIER||||||||||||||||||||||||||||||
22	50420333	.	GCCCCCCCCCC	GCCCCCCCCCCCC	.	.	CSQ=CCCCCCCCCCCC|intergenic_variant|MODIFIER||||||||||||||||||||||||||||||
22	50431750	.	TGGGGGGGG	TGGGGGGGGGG	.	.	CSQ=GGGGGGGGGG|intergenic_variant|MODIFIER||||||||||||||||||||||||||||||
22	50453306	.	C	A	.	.	CSQ=A|intron_variant|MODIFIER||785909|Transcript|XM_002697073.3|protein_coding||2/37|XM_002697073.3:c.81+10926C>A|||||||rs381785739||1|||||||||||||
22	50483277	.	TGTATTTTTCATG	T	.	.	CSQ=-|intron_variant|MODIFIER||785909|Transcript|XM_002697073.3|protein_coding||2/37|XM_002697073.3:c.82-1763_82-1752delGTATTTTTCATG|||||||||1|||||||||||||
22	50485660	.	T	C	.	.	CSQ=C|intron_variant|MODIFIER||785909|Transcript|XM_002697073.3|protein_coding||3/37|XM_002697073.3:c.198+503T>C|||||||rs137753298||1|||||||||||||
22	50489681	.	CCATACATACATACATACATACAT	CCATACATACATACAT	.	.	CSQ=CATACATACATACAT|intron_variant|MODIFIER||785909|Transcript|XM_002697073.3|protein_coding||3/37|XM_002697073.3:c.198+4525_198+4547delCATACATACATACATACATACATinsCATACATACATACAT|||||||||1|||||||||||||
22	50496395	.	C	CAT	.	.	CSQ=AT|intron_variant|MODIFIER||785909|Transcript|XM_002697073.3|protein_coding||3/37|XM_002697073.3:c.198+11238_198+11239insAT|||||||rs134586442||1|||||||||||||
22	50538119	.	CTGTGTGTGTGTGTGTGTGTGTGTGT	CTGTGTGTGTGTGTGTGT	.	.	CSQ=TGTGTGTGTGTGTGTGT|upstream_gene_variant|MODIFIER|CACNA2D2|ENSBTAG00000009489|Transcript|ENSBTAT00000045596|protein_coding|||||||||||573|1||HGNC|HGNC:1400||||||||||,TGTGTGTGTGTGTGTGT|intron_variant|MODIFIER||785909|Transcript|XM_002697073.3|protein_coding||6/37|XM_002697073.3:c.446-598_446-574delTGTGTGTGTGTGTGTGTGTGTGTGTinsTGTGTGTGTGTGTGTGT|||||||||1|||||||||||||
22	50545445	.	G	A	.	.	CSQ=A|intron_variant|MODIFIER|CACNA2D2|ENSBTAG00000009489|Transcript|ENSBTAT00000045596|protein_coding||16/32|ENSBTAT00000045596.3:c.1333+371G>A|||||||rs384159571||1||HGNC|HGNC:1400||||||||||,A|intron_variant|MODIFIER||785909|Transcript|XM_002697073.3|protein_coding||22/37|XM_002697073.3:c.1777+371G>A|||||||rs384159571||1|||||||||||||
22	50576765	.	C	T	.	.	CSQ=T|upstream_gene_variant|MODIFIER||510276|Transcript|XM_005222771.1|protein_coding||||||||||rs379668573|1068|1|||||||||||||,T|upstream_gene_variant|MODIFIER||510276|Transcript|NM_001075442.1|protein_coding||||||||||rs379668573|3629|1|||||||||||||,T|upstream_gene_variant|MODIFIER||510276|Transcript|XM_005222770.1|protein_coding||||||||||rs379668573|705|1|||||||||||||,T|intron_variant|MODIFIER|Z…
22	50611930	.	GTCAGTTCAGTTCAGTTCAGT	GTCAGTTCAGTTCAGT	.	.	CSQ=TCAGTTCAGTTCAGT|intron_variant|MODIFIER|IFRD2|ENSBTAG00000000480|Transcript|ENSBTAT00000000607|protein_coding||1/11|ENSBTAT00000000607.4:c.58+1070_58+1089delTCAGTTCAGTTCAGTTCAGTinsTCAGTTCAGTTCAGT|||||||||1||HGNC|HGNC:5457||||||||||,TCAGTTCAGTTCAGT|intron_variant|MODIFIER||767939|Transcript|XM_005222939.1|protein_coding||1/11|XM_005222939.1:c.-181+1070_-181+1089delTCAGTTCAGTTCAGTTCAGTinsTCAGTT…
22	50700289	.	GTT	GT	.	.	CSQ=T|downstream_gene_variant|MODIFIER||326576|Transcript|XM_005222714.1|protein_coding|||||||||||4232|-1|||||||||||||,T|downstream_gene_variant|MODIFIER||326576|Transcript|NM_001040486.1|protein_coding|||||||||||2478|-1|||||||||||||,T|downstream_gene_variant|MODIFIER|SLC38A3|ENSBTAG00000008509|Transcript|ENSBTAT00000011214|protein_coding|||||||||||2478|-1||HGNC|HGNC:18044||||||||||
22	50729643	.	A	G	.	.	CSQ=G|intron_variant|MODIFIER||281794|Transcript|XM_005222711.1|protein_coding||1/9|XM_005222711.1:c.60-1322T>C|||||||rs42018023||-1|||||||||||||,G|upstream_gene_variant|MODIFIER|GNAT1|ENSBTAG00000018020|Transcript|ENSBTAT00000023990|protein_coding||||||||||rs42018023|1189|-1||HGNC|HGNC:4393||||||||||,G|upstream_gene_variant|MODIFIER||281794|Transcript|NM_181022.2|protein_coding||||||||||rs420180…
22	50748371	.	TTCA	T	.	.	CSQ=-|intron_variant|MODIFIER||531141|Transcript|XM_002697033.3|protein_coding||2/18|XM_002697033.3:c.113-5461_113-5459delTGA|||||||||-1|||||||||||||,-|intron_variant|MODIFIER||531141|Transcript|XM_005223007.1|protein_coding||2/17|XM_005223007.1:c.113-5461_113-5459delTGA|||||||||-1|||||||||||||,-|intron_variant|MODIFIER|SEMA3F|ENSBTAG00000018307|Transcript|ENSBTAT00000024362|protein_coding||1/17|…
22	50782902	.	G	A	.	.	CSQ=A|intergenic_variant|MODIFIER|||||||||||||||rs134198315|||||||||||||||
22	50785084	.	C	T	.	.	CSQ=T|downstream_gene_variant|MODIFIER|RBM5|ENSBTAG00000006330|Transcript|ENSBTAT00000008305|protein_coding||||||||||rs133262710|4531|-1||HGNC|HGNC:9902||||||||||,T|downstream_gene_variant|MODIFIER||534216|Transcript|NM_001046374.1|protein_coding||||||||||rs133262710|4526|-1|||||||||||||
22	50799505	.	C	T	.	.	CSQ=T|intron_variant|MODIFIER|RBM5|ENSBTAG00000006330|Transcript|ENSBTAT00000008305|protein_coding||10/24|ENSBTAT00000008305.3:c.856-101G>A|||||||rs135273516||-1||HGNC|HGNC:9902||||||||||,T|intron_variant|MODIFIER||534216|Transcript|NM_001046374.1|protein_coding||10/24|NM_001046374.1:c.856-101G>A|||||||rs135273516||-1|||||||||||||
22	50805101	.	GAAAAAAAA	GAAAAAAAAA	.	.	CSQ=AAAAAAAAA|intron_variant|MODIFIER|RBM5|ENSBTAG00000006330|Transcript|ENSBTAT00000008305|protein_coding||5/24|ENSBTAT00000008305.3:c.409+200_409+207delTTTTTTTTinsTTTTTTTTT|||||||||-1||HGNC|HGNC:9902||||||||||,AAAAAAAAA|intron_variant|MODIFIER||534216|Transcript|NM_001046374.1|protein_coding||5/24|NM_001046374.1:c.409+200_409+207delTTTTTTTTinsTTTTTTTTT|||||||||-1|||||||||||||
22	50816629	.	G	A	.	.	CSQ=A|upstream_gene_variant|MODIFIER|RBM5|ENSBTAG00000006330|Transcript|ENSBTAT00000008305|protein_coding||||||||||rs380958603|2893|-1||HGNC|HGNC:9902||||||||||,A|downstream_gene_variant|MODIFIER|RBM6|ENSBTAG00000006328|Transcript|ENSBTAT00000008300|protein_coding||||||||||rs380958603|1067|-1||HGNC|HGNC:9903||||||||||,A|downstream_gene_variant|MODIFIER||100296443|Transcript|XM_005223008.1|protein…
22	50818775	.	C	T	.	.	CSQ=T|missense_variant|MODERATE|RBM6|ENSBTAG00000006328|Transcript|ENSBTAT00000008300|protein_coding|19/20||ENSBTAT00000008300.5:c.3134G>A|ENSBTAP00000008300.5:p.Gly1045Asp|3196|3134|1045|G/D|gGc/gAc|rs384655694||-1||HGNC|HGNC:9903||||tolerated(0.37)||||||,T|missense_variant|MODERATE||100296443|Transcript|XM_005223008.1|protein_coding|21/22||XM_005223008.1:c.3134G>A|XP_005223065.1:p.Gly1045Asp|34…
22	50826501	.	A	T	.	.	CSQ=T|intron_variant|MODIFIER|RBM6|ENSBTAG00000006328|Transcript|ENSBTAT00000008300|protein_coding||10/19|ENSBTAT00000008300.5:c.2219+310T>A|||||||rs382529117||-1||HGNC|HGNC:9903||||||||||,T|intron_variant|MODIFIER||100296443|Transcript|XM_005223008.1|protein_coding||12/21|XM_005223008.1:c.2219+310T>A|||||||rs382529117||-1|||||||||||||,T|intron_variant|MODIFIER||100296443|Transcript|XM_002697034.…
22	50831994	.	ATTTTTTTTTT	ATTTTTTTTTTT	.	.	CSQ=TTTTTTTTTTT|intron_variant|MODIFIER|RBM6|ENSBTAG00000006328|Transcript|ENSBTAT00000008300|protein_coding||6/19|ENSBTAT00000008300.5:c.1633-1351_1633-1342delAAAAAAAAAAinsAAAAAAAAAAA|||||||||-1||HGNC|HGNC:9903||||||||||,TTTTTTTTTTT|intron_variant|MODIFIER||100296443|Transcript|XM_005223008.1|protein_coding||8/21|XM_005223008.1:c.1633-1351_1633-1342delAAAAAAAAAAinsAAAAAAAAAAA|||||||||-1|||||||||…
22	50848727	.	C	T	.	.	CSQ=T|intron_variant|MODIFIER|RBM6|ENSBTAG00000006328|Transcript|ENSBTAT00000008300|protein_coding||5/19|ENSBTAT00000008300.5:c.1558-12047G>A|||||||rs382005478||-1||HGNC|HGNC:9903||||||||||,T|intron_variant|MODIFIER||100296443|Transcript|XM_005223008.1|protein_coding||7/21|XM_005223008.1:c.1558-12047G>A|||||||rs382005478||-1|||||||||||||,T|intron_variant|MODIFIER||100296443|Transcript|XM_00269703…
22	50848752	.	T	G	.	.	CSQ=G|intron_variant|MODIFIER|RBM6|ENSBTAG00000006328|Transcript|ENSBTAT00000008300|protein_coding||5/19|ENSBTAT00000008300.5:c.1558-12072A>C|||||||rs379451756||-1||HGNC|HGNC:9903||||||||||,G|intron_variant|MODIFIER||100296443|Transcript|XM_005223008.1|protein_coding||7/21|XM_005223008.1:c.1558-12072A>C|||||||rs379451756||-1|||||||||||||,G|intron_variant|MODIFIER||100296443|Transcript|XM_00269703…
22	50860112	.	T	C	.	.	CSQ=C|intron_variant|MODIFIER|RBM6|ENSBTAG00000006328|Transcript|ENSBTAT00000008300|protein_coding||5/19|ENSBTAT00000008300.5:c.1557+8751A>G|||||||rs380262721||-1||HGNC|HGNC:9903||||||||||,C|intron_variant|MODIFIER||100296443|Transcript|XM_005223008.1|protein_coding||7/21|XM_005223008.1:c.1557+8751A>G|||||||rs380262721||-1|||||||||||||,C|intron_variant|MODIFIER||100296443|Transcript|XM_002697034.…
22	50862741	.	C	T	.	.	CSQ=T|intron_variant|MODIFIER|RBM6|ENSBTAG00000006328|Transcript|ENSBTAT00000008300|protein_coding||5/19|ENSBTAT00000008300.5:c.1557+6122G>A|||||||rs384405686||-1||HGNC|HGNC:9903||||||||||,T|intron_variant|MODIFIER||100296443|Transcript|XM_005223008.1|protein_coding||7/21|XM_005223008.1:c.1557+6122G>A|||||||rs384405686||-1|||||||||||||,T|intron_variant|MODIFIER||100296443|Transcript|XM_002697034.…
22	50865355	.	C	T	.	.	CSQ=T|intron_variant|MODIFIER|RBM6|ENSBTAG00000006328|Transcript|ENSBTAT00000008300|protein_coding||5/19|ENSBTAT00000008300.5:c.1557+3508G>A|||||||rs380671819||-1||HGNC|HGNC:9903||||||||||,T|intron_variant|MODIFIER||100296443|Transcript|XM_005223008.1|protein_coding||7/21|XM_005223008.1:c.1557+3508G>A|||||||rs380671819||-1|||||||||||||,T|intron_variant|MODIFIER||100296443|Transcript|XM_002697034.…
22	50866430	.	G	C	.	.	CSQ=C|intron_variant|MODIFIER|RBM6|ENSBTAG00000006328|Transcript|ENSBTAT00000008300|protein_coding||5/19|ENSBTAT00000008300.5:c.1557+2433C>G|||||||rs380901599||-1||HGNC|HGNC:9903||||||||||,C|intron_variant|MODIFIER||100296443|Transcript|XM_005223008.1|protein_coding||7/21|XM_005223008.1:c.1557+2433C>G|||||||rs380901599||-1|||||||||||||,C|intron_variant|MODIFIER||100296443|Transcript|XM_002697034.…
22	50866575	.	T	C	.	.	CSQ=C|intron_variant|MODIFIER|RBM6|ENSBTAG00000006328|Transcript|ENSBTAT00000008300|protein_coding||5/19|ENSBTAT00000008300.5:c.1557+2288A>G|||||||rs381269167||-1||HGNC|HGNC:9903||||||||||,C|intron_variant|MODIFIER||100296443|Transcript|XM_005223008.1|protein_coding||7/21|XM_005223008.1:c.1557+2288A>G|||||||rs381269167||-1|||||||||||||,C|intron_variant|MODIFIER||100296443|Transcript|XM_002697034.…
22	50871021	.	A	T	.	.	CSQ=T|intron_variant|MODIFIER|RBM6|ENSBTAG00000006328|Transcript|ENSBTAT00000008300|protein_coding||4/19|ENSBTAT00000008300.5:c.1484-2085T>A|||||||rs378754304||-1||HGNC|HGNC:9903||||||||||,T|intron_variant|MODIFIER||100296443|Transcript|XM_005223008.1|protein_coding||6/21|XM_005223008.1:c.1484-2085T>A|||||||rs378754304||-1|||||||||||||,T|intron_variant|MODIFIER||100296443|Transcript|XM_002697034.…
22	50878548	.	T	C	.	.	CSQ=C|intron_variant|MODIFIER|RBM6|ENSBTAG00000006328|Transcript|ENSBTAT00000008300|protein_coding||4/19|ENSBTAT00000008300.5:c.1483+5228A>G|||||||rs383450814||-1||HGNC|HGNC:9903||||||||||,C|intron_variant|MODIFIER||100296443|Transcript|XM_005223008.1|protein_coding||6/21|XM_005223008.1:c.1483+5228A>G|||||||rs383450814||-1|||||||||||||,C|intron_variant|MODIFIER||100296443|Transcript|XM_002697034.…
22	50881887	.	A	C	.	.	CSQ=C|intron_variant|MODIFIER|RBM6|ENSBTAG00000006328|Transcript|ENSBTAT00000008300|protein_coding||4/19|ENSBTAT00000008300.5:c.1483+1889T>G|||||||rs385653415||-1||HGNC|HGNC:9903||||||||||,C|intron_variant|MODIFIER||100296443|Transcript|XM_005223008.1|protein_coding||6/21|XM_005223008.1:c.1483+1889T>G|||||||rs385653415||-1|||||||||||||,C|intron_variant|MODIFIER||100296443|Transcript|XM_002697034.…
22	50902369	.	CTT	CT	.	.	CSQ=T|intron_variant|MODIFIER||100296443|Transcript|XM_005223008.1|protein_coding||2/21|XM_005223008.1:c.-68+4296_-68+4297delAAinsA|||||||||-1|||||||||||||,T|intron_variant|MODIFIER||100296443|Transcript|XM_002697034.2|protein_coding||1/20|XM_002697034.2:c.-68+4835_-68+4836delAAinsA|||||||||-1|||||||||||||
22	50910744	.	G	A	.	.	CSQ=A|upstream_gene_variant|MODIFIER||100296443|Transcript|XM_005223008.1|protein_coding||||||||||rs378634973|3455|-1|||||||||||||,A|upstream_gene_variant|MODIFIER|MON1A|ENSBTAG00000020047|Transcript|ENSBTAT00000026711|protein_coding||||||||||rs378634973|2232|1||HGNC|HGNC:28207||||||||||,A|upstream_gene_variant|MODIFIER||520286|Transcript|NM_001015623.1|protein_coding||||||||||rs378634973|2232|1|…
22	50915791	.	G	A	.	.	CSQ=A|intron_variant|MODIFIER|MON1A|ENSBTAG00000020047|Transcript|ENSBTAT00000026711|protein_coding||1/5|ENSBTAT00000026711.4:c.-14+2698G>A|||||||rs385982790||1||HGNC|HGNC:28207||||||||||,A|intron_variant|MODIFIER||520286|Transcript|NM_001015623.1|protein_coding||1/5|NM_001015623.1:c.-14+2698G>A|||||||rs385982790||1|||||||||||||
22	50921159	.	A	G	.	.	CSQ=G|intron_variant|MODIFIER|MON1A|ENSBTAG00000020047|Transcript|ENSBTAT00000026711|protein_coding||3/5|ENSBTAT00000026711.4:c.613+422A>G|||||||rs381936701||1||HGNC|HGNC:28207||||||||||,G|intron_variant|MODIFIER||520286|Transcript|NM_001015623.1|protein_coding||3/5|NM_001015623.1:c.613+422A>G|||||||rs381936701||1|||||||||||||
22	50921899	.	G	T	.	.	CSQ=T|synonymous_variant|LOW|MON1A|ENSBTAG00000020047|Transcript|ENSBTAT00000026711|protein_coding|4/6||ENSBTAT00000026711.4:c.807G>T|ENSBTAT00000026711.4:c.807G>T(p.%3D)|938|807|269|S|tcG/tcT|rs386033024||1||HGNC|HGNC:28207||||||||||,T|synonymous_variant|LOW||520286|Transcript|NM_001015623.1|protein_coding|4/6||NM_001015623.1:c.807G>T|NM_001015623.1:c.807G>T(p.%3D)|938|807|269|S|tcG/tcT|rs386033…
22	50922614	.	C	T	.	.	CSQ=T|intron_variant|MODIFIER|MON1A|ENSBTAG00000020047|Transcript|ENSBTAT00000026711|protein_coding||4/5|ENSBTAT00000026711.4:c.1379+143C>T|||||||rs380310684||1||HGNC|HGNC:28207||||||||||,T|intron_variant|MODIFIER||520286|Transcript|NM_001015623.1|protein_coding||4/5|NM_001015623.1:c.1379+143C>T|||||||rs380310684||1|||||||||||||
22	50927785	.	T	C	.	.	CSQ=C|upstream_gene_variant|MODIFIER|MST1R|ENSBTAG00000015046|Transcript|ENSBTAT00000020028|protein_coding||||||||||rs378658774|542|1||HGNC|HGNC:7381||||||||||,C|5_prime_UTR_variant|MODIFIER||525504|Transcript|XM_002697035.2|protein_coding|1/20||XM_002697035.2:c.-542T>C||86|||||rs378658774||1|||||||||||||,C|downstream_gene_variant|MODIFIER|MON1A|ENSBTAG00000020047|Transcript|ENSBTAT00000026711|pr…
22	50936093	.	C	T	.	.	CSQ=T|synonymous_variant|LOW|MST1R|ENSBTAG00000015046|Transcript|ENSBTAT00000020028|protein_coding|11/20||ENSBTAT00000020028.3:c.2664C>T|ENSBTAT00000020028.3:c.2664C>T(p.%3D)|2664|2664|888|I|atC/atT|rs383891999||1||HGNC|HGNC:7381||||||||||,T|synonymous_variant|LOW||525504|Transcript|XM_002697035.2|protein_coding|11/20||XM_002697035.2:c.2664C>T|XM_002697035.2:c.2664C>T(p.%3D)|3291|2664|888|I|atC/a…
22	50944951	.	C	T	.	.	CSQ=T|downstream_gene_variant|MODIFIER|MST1R|ENSBTAG00000015046|Transcript|ENSBTAT00000020028|protein_coding||||||||||rs384331094|3524|1||HGNC|HGNC:7381||||||||||,T|downstream_gene_variant|MODIFIER||525504|Transcript|XM_002697035.2|protein_coding||||||||||rs384331094|3521|1|||||||||||||,T|upstream_gene_variant|MODIFIER||616410|Transcript|XM_002697075.2|protein_coding||||||||||rs384331094|4660|1||…
22	50955300	.	C	T	.	.	CSQ=T|upstream_gene_variant|MODIFIER||525741|Transcript|NM_001075876.1|protein_coding||||||||||rs385925313|2215|1|||||||||||||,T|downstream_gene_variant|MODIFIER||ENSBTAG00000040083|Transcript|ENSBTAT00000052754|protein_coding||||||||||rs385925313|1403|1|||||||||||||,T|upstream_gene_variant|MODIFIER|CAMKV|ENSBTAG00000004878|Transcript|ENSBTAT00000006413|protein_coding||||||||||rs385925313|2215|1|…
22	50961414	.	G	A	.	.	CSQ=A|upstream_gene_variant|MODIFIER||525741|Transcript|XM_005222850.1|protein_coding||||||||||rs382691064|2126|1|||||||||||||,A|intron_variant|MODIFIER||525741|Transcript|NM_001075876.1|protein_coding||1/10|NM_001075876.1:c.-14-3171G>A|||||||rs382691064||1|||||||||||||,A|intron_variant|MODIFIER|CAMKV|ENSBTAG00000004878|Transcript|ENSBTAT00000006413|protein_coding||1/10|ENSBTAT00000006413.5:c.-14…
22	50962045	.	G	A	.	.	CSQ=A|upstream_gene_variant|MODIFIER||525741|Transcript|XM_005222850.1|protein_coding||||||||||rs382639621|1495|1|||||||||||||,A|intron_variant|MODIFIER||525741|Transcript|NM_001075876.1|protein_coding||1/10|NM_001075876.1:c.-14-2540G>A|||||||rs382639621||1|||||||||||||,A|intron_variant|MODIFIER|CAMKV|ENSBTAG00000004878|Transcript|ENSBTAT00000006413|protein_coding||1/10|ENSBTAT00000006413.5:c.-14…
22	50966660	.	G	A	.	.	CSQ=A|upstream_gene_variant|MODIFIER||529769|Transcript|XM_005222853.1|protein_coding||||||||||rs379744416|3709|1|||||||||||||,A|intron_variant|MODIFIER||525741|Transcript|XM_005222850.1|protein_coding||9/10|XM_005222850.1:c.999-87G>A|||||||rs379744416||1|||||||||||||,A|upstream_gene_variant|MODIFIER||529769|Transcript|NM_001102124.2|protein_coding||||||||||rs379744416|3703|1|||||||||||||,A|upstr…
22	50979716	.	G	A	.	.	CSQ=A|intron_variant|MODIFIER||529769|Transcript|XM_005222853.1|protein_coding||4/14|XM_005222853.1:c.281-132G>A|||||||rs382673500||1|||||||||||||,A|intron_variant|MODIFIER||529769|Transcript|NM_001102124.2|protein_coding||4/12|NM_001102124.2:c.281-132G>A|||||||rs382673500||1|||||||||||||,A|intron_variant|MODIFIER|TRAIP|ENSBTAG00000004877|Transcript|ENSBTAT00000006411|protein_coding||4/12|ENSBTAT…
22	50982955	.	GTTTATTTATTTATT	GTTTATTTATT	.	.	CSQ=TTTATTTATT|intron_variant|MODIFIER||529769|Transcript|XM_005222853.1|protein_coding||8/14|XM_005222853.1:c.705+319_705+332delTTTATTTATTTATTinsTTTATTTATT|||||||||1|||||||||||||,TTTATTTATT|intron_variant|MODIFIER||529769|Transcript|NM_001102124.2|protein_coding||8/12|NM_001102124.2:c.705+319_705+332delTTTATTTATTTATTinsTTTATTTATT|||||||||1|||||||||||||,TTTATTTATT|intron_variant|MODIFIER|TRAIP|EN…
22	50983106	.	A	G	.	.	CSQ=G|intron_variant|MODIFIER||529769|Transcript|XM_005222853.1|protein_coding||8/14|XM_005222853.1:c.706-270A>G|||||||rs384472064||1|||||||||||||,G|intron_variant|MODIFIER||529769|Transcript|NM_001102124.2|protein_coding||8/12|NM_001102124.2:c.706-270A>G|||||||rs384472064||1|||||||||||||,G|intron_variant|MODIFIER|TRAIP|ENSBTAG00000004877|Transcript|ENSBTAT00000006411|protein_coding||8/12|ENSBTAT…
22	50983107	.	A	C	.	.	CSQ=C|intron_variant|MODIFIER||529769|Transcript|XM_005222853.1|protein_coding||8/14|XM_005222853.1:c.706-269A>C|||||||rs382840754||1|||||||||||||,C|intron_variant|MODIFIER||529769|Transcript|NM_001102124.2|protein_coding||8/12|NM_001102124.2:c.706-269A>C|||||||rs382840754||1|||||||||||||,C|intron_variant|MODIFIER|TRAIP|ENSBTAG00000004877|Transcript|ENSBTAT00000006411|protein_coding||8/12|ENSBTAT…
22	50990376	.	A	G	.	.	CSQ=G|upstream_gene_variant|MODIFIER||497204|Transcript|XM_005222728.1|protein_coding||||||||||rs384127616|1432|1|||||||||||||,G|downstream_gene_variant|MODIFIER||529769|Transcript|XM_005222853.1|protein_coding||||||||||rs384127616|2427|1|||||||||||||,G|downstream_gene_variant|MODIFIER||529769|Transcript|NM_001102124.2|protein_coding||||||||||rs384127616|2429|1|||||||||||||,G|downstream_gene_vari…
22	50996032	.	C	T	.	.	CSQ=T|intron_variant|MODIFIER||497204|Transcript|XM_005222728.1|protein_coding||13/23|XM_005222728.1:c.1772-18C>T|||||||rs381889936||1|||||||||||||,T|intron_variant|MODIFIER||497204|Transcript|NM_001012284.1|protein_coding||13/23|NM_001012284.1:c.1631-18C>T|||||||rs381889936||1|||||||||||||,T|intron_variant|MODIFIER|UBA7|ENSBTAG00000012335|Transcript|ENSBTAT00000016365|protein_coding||13/23|ENSBT…
22	50996564	.	T	C	.	.	CSQ=C|downstream_gene_variant|MODIFIER|FAM212A|ENSBTAG00000012322|Transcript|ENSBTAT00000016348|protein_coding||||||||||rs385704591|4576|-1||HGNC|HGNC:32480||||||||||,C|downstream_gene_variant|MODIFIER||616365|Transcript|NM_001105446.1|protein_coding||||||||||rs385704591|4575|-1|||||||||||||,C|missense_variant|MODERATE||497204|Transcript|XM_005222728.1|protein_coding|16/24||XM_005222728.1:c.2099T…
22	50997152	.	G	T	.	.	CSQ=T|downstream_gene_variant|MODIFIER|FAM212A|ENSBTAG00000012322|Transcript|ENSBTAT00000016348|protein_coding||||||||||rs385590779|3988|-1||HGNC|HGNC:32480||||||||||,T|downstream_gene_variant|MODIFIER||616365|Transcript|NM_001105446.1|protein_coding||||||||||rs385590779|3987|-1|||||||||||||,T|synonymous_variant|LOW||497204|Transcript|XM_005222728.1|protein_coding|18/24||XM_005222728.1:c.2358G>T|…
22	51000712	.	C	T	.	.	CSQ=T|downstream_gene_variant|MODIFIER|FAM212A|ENSBTAG00000012322|Transcript|ENSBTAT00000016348|protein_coding||||||||||rs378774706|428|-1||HGNC|HGNC:32480||||||||||,T|downstream_gene_variant|MODIFIER||616365|Transcript|NM_001105446.1|protein_coding||||||||||rs378774706|427|-1|||||||||||||,T|intron_variant|MODIFIER||497204|Transcript|XM_005222728.1|protein_coding||23/23|XM_005222728.1:c.3036-46C>…
22	51004299	.	G	A	.	.	CSQ=A|upstream_gene_variant|MODIFIER|FAM212A|ENSBTAG00000012322|Transcript|ENSBTAT00000016348|protein_coding||||||||||rs378856106|1403|-1||HGNC|HGNC:32480||||||||||,A|upstream_gene_variant|MODIFIER||616365|Transcript|NM_001105446.1|protein_coding||||||||||rs378856106|1403|-1|||||||||||||,A|downstream_gene_variant|MODIFIER||497204|Transcript|XM_005222728.1|protein_coding||||||||||rs378856106|3331|…
22	51010545	.	C	G	.	.	CSQ=G|upstream_gene_variant|MODIFIER|IP6K1|ENSBTAG00000011595|Transcript|ENSBTAT00000015405|protein_coding||||||||||rs382721100|4141|1||HGNC|HGNC:18360||||||||||,G|upstream_gene_variant|MODIFIER||534029|Transcript|XM_005222862.1|protein_coding||||||||||rs382721100|4158|1|||||||||||||,G|upstream_gene_variant|MODIFIER||534029|Transcript|XM_005222860.1|protein_coding||||||||||rs382721100|4158|1|||||…
22	51010915	.	C	T	.	.	CSQ=T|upstream_gene_variant|MODIFIER|IP6K1|ENSBTAG00000011595|Transcript|ENSBTAT00000015405|protein_coding||||||||||rs378795206|3771|1||HGNC|HGNC:18360||||||||||,T|upstream_gene_variant|MODIFIER||534029|Transcript|XM_005222862.1|protein_coding||||||||||rs378795206|3788|1|||||||||||||,T|upstream_gene_variant|MODIFIER||534029|Transcript|XM_005222860.1|protein_coding||||||||||rs378795206|3788|1|||||…
22	51021309	.	ACTTTTTTCTTTTTT	ACTTTTTT	.	.	CSQ=CTTTTTT|intron_variant|MODIFIER|IP6K1|ENSBTAG00000011595|Transcript|ENSBTAT00000015405|protein_coding||1/5|ENSBTAT00000015405.3:c.-128+6405_-128+6418delCTTTTTTCTTTTTTinsCTTTTTT|||||||||1||HGNC|HGNC:18360||||||||||,CTTTTTT|intron_variant|MODIFIER||534029|Transcript|XM_005222862.1|protein_coding||1/5|XM_005222862.1:c.-82+6405_-82+6418delCTTTTTTCTTTTTTinsCTTTTTT|||||||||1|||||||||||||,CTTTTTT|in…
22	51021483	.	C	A	.	.	CSQ=A|intron_variant|MODIFIER|IP6K1|ENSBTAG00000011595|Transcript|ENSBTAT00000015405|protein_coding||1/5|ENSBTAT00000015405.3:c.-128+6578C>A|||||||rs385235444||1||HGNC|HGNC:18360||||||||||,A|intron_variant|MODIFIER||534029|Transcript|XM_005222862.1|protein_coding||1/5|XM_005222862.1:c.-82+6578C>A|||||||rs385235444||1|||||||||||||,A|intron_variant|MODIFIER||534029|Transcript|XM_005222860.1|protein…
22	51031409	.	C	T	.	.	CSQ=T|intron_variant|MODIFIER|IP6K1|ENSBTAG00000011595|Transcript|ENSBTAT00000015405|protein_coding||1/5|ENSBTAT00000015405.3:c.-127-3213C>T|||||||rs381797456||1||HGNC|HGNC:18360||||||||||,T|intron_variant|MODIFIER||534029|Transcript|XM_005222862.1|protein_coding||1/5|XM_005222862.1:c.-81-3213C>T|||||||rs381797456||1|||||||||||||,T|intron_variant|MODIFIER||534029|Transcript|XM_005222860.1|protein…
22	51034530	.	GTT	GT	.	.	CSQ=T|intron_variant|MODIFIER|IP6K1|ENSBTAG00000011595|Transcript|ENSBTAT00000015405|protein_coding||1/5|ENSBTAT00000015405.3:c.-127-91_-127-90delTTinsT|||||||||1||HGNC|HGNC:18360||||||||||,T|intron_variant|MODIFIER||534029|Transcript|XM_005222862.1|protein_coding||1/5|XM_005222862.1:c.-81-91_-81-90delTTinsT|||||||||1|||||||||||||,T|intron_variant|MODIFIER||534029|Transcript|XM_005222860.1|protei…
22	51035896	.	GA	G	.	.	CSQ=-|intron_variant|MODIFIER|IP6K1|ENSBTAG00000011595|Transcript|ENSBTAT00000015405|protein_coding||2/5|ENSBTAT00000015405.3:c.223+926delA|||||||rs380433195||1||HGNC|HGNC:18360||||||||||,-|intron_variant|MODIFIER||534029|Transcript|XM_005222862.1|protein_coding||2/5|XM_005222862.1:c.142+1053delA|||||||rs380433195||1|||||||||||||,-|intron_variant|MODIFIER||534029|Transcript|XM_005222860.1|protein…
22	51040828	.	A	G	.	.	CSQ=G|intron_variant|MODIFIER|IP6K1|ENSBTAG00000011595|Transcript|ENSBTAT00000015405|protein_coding||2/5|ENSBTAT00000015405.3:c.224-2971A>G|||||||rs380638297||1||HGNC|HGNC:18360||||||||||,G|intron_variant|MODIFIER||534029|Transcript|XM_005222862.1|protein_coding||2/5|XM_005222862.1:c.143-2971A>G|||||||rs380638297||1|||||||||||||,G|intron_variant|MODIFIER||534029|Transcript|XM_005222860.1|protein_…
22	51041151	.	A	G	.	.	CSQ=G|intron_variant|MODIFIER|IP6K1|ENSBTAG00000011595|Transcript|ENSBTAT00000015405|protein_coding||2/5|ENSBTAT00000015405.3:c.224-2648A>G|||||||rs382088757||1||HGNC|HGNC:18360||||||||||,G|intron_variant|MODIFIER||534029|Transcript|XM_005222862.1|protein_coding||2/5|XM_005222862.1:c.143-2648A>G|||||||rs382088757||1|||||||||||||,G|intron_variant|MODIFIER||534029|Transcript|XM_005222860.1|protein_…
22	51042886	.	C	G	.	.	CSQ=G|intron_variant|MODIFIER|IP6K1|ENSBTAG00000011595|Transcript|ENSBTAT00000015405|protein_coding||2/5|ENSBTAT00000015405.3:c.224-913C>G|||||||rs386109511||1||HGNC|HGNC:18360||||||||||,G|intron_variant|MODIFIER||534029|Transcript|XM_005222862.1|protein_coding||2/5|XM_005222862.1:c.143-913C>G|||||||rs386109511||1|||||||||||||,G|intron_variant|MODIFIER||534029|Transcript|XM_005222860.1|protein_co…
22	51043629	.	A	T	.	.	CSQ=T|intron_variant|MODIFIER|IP6K1|ENSBTAG00000011595|Transcript|ENSBTAT00000015405|protein_coding||2/5|ENSBTAT00000015405.3:c.224-170A>T|||||||rs384119435||1||HGNC|HGNC:18360||||||||||,T|intron_variant|MODIFIER||534029|Transcript|XM_005222862.1|protein_coding||2/5|XM_005222862.1:c.143-170A>T|||||||rs384119435||1|||||||||||||,T|intron_variant|MODIFIER||534029|Transcript|XM_005222860.1|protein_co…
22	51044093	.	G	A	.	.	CSQ=A|intron_variant|MODIFIER|IP6K1|ENSBTAG00000011595|Transcript|ENSBTAT00000015405|protein_coding||3/5|ENSBTAT00000015405.3:c.434+84G>A|||||||rs381803453||1||HGNC|HGNC:18360||||||||||,A|intron_variant|MODIFIER||534029|Transcript|XM_005222862.1|protein_coding||3/5|XM_005222862.1:c.353+84G>A|||||||rs381803453||1|||||||||||||,A|intron_variant|MODIFIER||534029|Transcript|XM_005222860.1|protein_codi…
22	51046002	.	C	T	.	.	CSQ=T|intron_variant|MODIFIER|IP6K1|ENSBTAG00000011595|Transcript|ENSBTAT00000015405|protein_coding||4/5|ENSBTAT00000015405.3:c.616+71C>T|||||||rs378031881||1||HGNC|HGNC:18360||||||||||,T|intron_variant|MODIFIER||534029|Transcript|XM_005222862.1|protein_coding||4/5|XM_005222862.1:c.535+71C>T|||||||rs378031881||1|||||||||||||,T|intron_variant|MODIFIER||534029|Transcript|XM_005222860.1|protein_codi…
22	51054211	.	C	T	.	.	CSQ=T|downstream_gene_variant|MODIFIER||534029|Transcript|XM_005222862.1|protein_coding||||||||||rs380272091|2036|1|||||||||||||,T|upstream_gene_variant|MODIFIER|AMIGO3|ENSBTAG00000045547|Transcript|ENSBTAT00000066173|protein_coding||||||||||rs380272091|2503|1||HGNC|HGNC:24075||||||||||,T|downstream_gene_variant|MODIFIER||514160|Transcript|XM_005222796.1|protein_coding||||||||||rs380272091|1138|-…
22	51065239	.	G	A	.	.	CSQ=A|intron_variant|MODIFIER||514160|Transcript|XM_005222792.1|protein_coding||26/38|XM_005222792.1:c.2493+375C>T|||||||rs380331274||-1|||||||||||||,A|intron_variant|MODIFIER||514160|Transcript|XM_005222795.1|protein_coding||26/38|XM_005222795.1:c.2403+375C>T|||||||rs380331274||-1|||||||||||||,A|intron_variant|MODIFIER||514160|Transcript|NM_001193064.1|protein_coding||25/37|NM_001193064.1:c.2493…
22	51066369	.	C	A	.	.	CSQ=A|intron_variant|MODIFIER||514160|Transcript|XM_005222792.1|protein_coding||25/38|XM_005222792.1:c.2385+98G>T|||||||rs378621765||-1|||||||||||||,A|intron_variant|MODIFIER||514160|Transcript|XM_005222795.1|protein_coding||25/38|XM_005222795.1:c.2295+98G>T|||||||rs378621765||-1|||||||||||||,A|intron_variant|MODIFIER||514160|Transcript|NM_001193064.1|protein_coding||24/37|NM_001193064.1:c.2385+9…
22	51075404	.	AAG	AAGTAG	.	.	CSQ=AGTAG|intron_variant|MODIFIER||514160|Transcript|XM_005222792.1|protein_coding||3/38|XM_005222792.1:c.168-226_168-225delCTinsCTACT|||||||||-1|||||||||||||,AGTAG|intron_variant|MODIFIER||514160|Transcript|XM_005222795.1|protein_coding||3/38|XM_005222795.1:c.168-226_168-225delCTinsCTACT|||||||||-1|||||||||||||,AGTAG|intron_variant|MODIFIER||514160|Transcript|NM_001193064.1|protein_coding||2/37|…
22	51089287	.	CGGGGG	CGGGGGG	.	.	CSQ=GGGGGG|downstream_gene_variant|MODIFIER||514667|Transcript|XM_005222801.1|protein_coding|||||||||||3633|1|||||||||||||,GGGGGG|downstream_gene_variant|MODIFIER||514667|Transcript|XM_005222805.1|protein_coding|||||||||||4476|1|||||||||||||,GGGGGG|downstream_gene_variant|MODIFIER||514667|Transcript|XM_005222806.1|protein_coding|||||||||||4392|1|||||||||||||,GGGGGG|intron_variant|MODIFIER||514666…
22	51101334	.	T	C	.	.	CSQ=C|intron_variant|MODIFIER||522724|Transcript|XM_002697076.2|protein_coding||11/11|XM_002697076.2:c.*107-495A>G|||||||rs381097206||-1|||||||||||||,C|downstream_gene_variant|MODIFIER|BSN|ENSBTAG00000011581|Transcript|ENSBTAT00000015386|protein_coding||||||||||rs381097206|2861|-1||HGNC|HGNC:1117||||||||||
22	51103100	.	T	G	.	.	CSQ=G|intron_variant|MODIFIER||522724|Transcript|XM_002697076.2|protein_coding||11/11|XM_002697076.2:c.*106+607A>C|||||||rs378585097||-1|||||||||||||,G|downstream_gene_variant|MODIFIER|BSN|ENSBTAG00000011581|Transcript|ENSBTAT00000015386|protein_coding||||||||||rs378585097|1095|-1||HGNC|HGNC:1117||||||||||
22	51104134	.	C	A	.	.	CSQ=A|intron_variant|MODIFIER||522724|Transcript|XM_002697076.2|protein_coding||10/11|XM_002697076.2:c.*13+48G>T|||||||rs382780860||-1|||||||||||||,A|downstream_gene_variant|MODIFIER|BSN|ENSBTAG00000011581|Transcript|ENSBTAT00000015386|protein_coding||||||||||rs382780860|61|-1||HGNC|HGNC:1117||||||||||
22	51108884	.	A	C	.	.	CSQ=C|intron_variant|MODIFIER||522724|Transcript|XM_002697076.2|protein_coding||5/11|XM_002697076.2:c.7483-324T>G|||||||rs379930657||-1|||||||||||||,C|intron_variant|MODIFIER|BSN|ENSBTAG00000011581|Transcript|ENSBTAT00000015386|protein_coding||10/14|ENSBTAT00000015386.5:c.7705-324T>G|||||||rs379930657||-1||HGNC|HGNC:1117||||||||||
22	51124629	.	C	T	.	.	CSQ=T|synonymous_variant|LOW||522724|Transcript|XM_002697076.2|protein_coding|3/12||XM_002697076.2:c.1044G>A|XM_002697076.2:c.1044G>A(p.%3D)|1044|1044|348|S|tcG/tcA|rs377845419||-1|||||||||||||,T|synonymous_variant|LOW|BSN|ENSBTAG00000011581|Transcript|ENSBTAT00000015386|protein_coding|5/15||ENSBTAT00000015386.5:c.1068G>A|ENSBTAT00000015386.5:c.1068G>A(p.%3D)|1068|1068|356|S|tcG/tcA|rs377845419||…
22	51124807	.	G	A	.	.	CSQ=A|missense_variant|MODERATE||522724|Transcript|XM_002697076.2|protein_coding|3/12||XM_002697076.2:c.866C>T|XP_002697122.2:p.Pro289Leu|866|866|289|P/L|cCg/cTg|rs384144078||-1|||||||||||||,A|missense_variant|MODERATE|BSN|ENSBTAG00000011581|Transcript|ENSBTAT00000015386|protein_coding|5/15||ENSBTAT00000015386.5:c.890C>T|ENSBTAP00000015386.5:p.Pro297Leu|890|890|297|P/L|cCg/cTg|rs384144078||-1||HG…
22	51126574	.	G	A	.	.	CSQ=A|intron_variant|MODIFIER||522724|Transcript|XM_002697076.2|protein_coding||2/11|XM_002697076.2:c.610-1511C>T|||||||rs379367334||-1|||||||||||||,A|intron_variant|MODIFIER|BSN|ENSBTAG00000011581|Transcript|ENSBTAT00000015386|protein_coding||4/14|ENSBTAT00000015386.5:c.634-1511C>T|||||||rs379367334||-1||HGNC|HGNC:1117||||||||||
22	51126983	.	G	C	.	.	CSQ=C|intron_variant|MODIFIER||522724|Transcript|XM_002697076.2|protein_coding||2/11|XM_002697076.2:c.610-1920C>G|||||||rs385632320||-1|||||||||||||,C|intron_variant|MODIFIER|BSN|ENSBTAG00000011581|Transcript|ENSBTAT00000015386|protein_coding||4/14|ENSBTAT00000015386.5:c.634-1920C>G|||||||rs385632320||-1||HGNC|HGNC:1117||||||||||
22	51130239	.	G	C	.	.	CSQ=C|intron_variant|MODIFIER||522724|Transcript|XM_002697076.2|protein_coding||2/11|XM_002697076.2:c.609+3474C>G|||||||rs380939474||-1|||||||||||||,C|intron_variant|MODIFIER|BSN|ENSBTAG00000011581|Transcript|ENSBTAT00000015386|protein_coding||4/14|ENSBTAT00000015386.5:c.633+3474C>G|||||||rs380939474||-1||HGNC|HGNC:1117||||||||||
22	51131683	.	G	A	.	.	CSQ=A|intron_variant|MODIFIER||522724|Transcript|XM_002697076.2|protein_coding||2/11|XM_002697076.2:c.609+2030C>T|||||||rs382981236||-1|||||||||||||,A|intron_variant|MODIFIER|BSN|ENSBTAG00000011581|Transcript|ENSBTAT00000015386|protein_coding||4/14|ENSBTAT00000015386.5:c.633+2030C>T|||||||rs382981236||-1||HGNC|HGNC:1117||||||||||
22	51135084	.	A	G	.	.	CSQ=G|intron_variant|MODIFIER||522724|Transcript|XM_002697076.2|protein_coding||1/11|XM_002697076.2:c.201-963T>C|||||||rs384743382||-1|||||||||||||,G|intron_variant|MODIFIER|BSN|ENSBTAG00000011581|Transcript|ENSBTAT00000015386|protein_coding||3/14|ENSBTAT00000015386.5:c.225-963T>C|||||||rs384743382||-1||HGNC|HGNC:1117||||||||||
22	51139461	.	T	G	.	.	CSQ=G|intron_variant|MODIFIER||522724|Transcript|XM_002697076.2|protein_coding||1/11|XM_002697076.2:c.201-5340A>C|||||||rs379456174||-1|||||||||||||,G|intron_variant|MODIFIER|BSN|ENSBTAG00000011581|Transcript|ENSBTAT00000015386|protein_coding||3/14|ENSBTAT00000015386.5:c.224+1335A>C|||||||rs379456174||-1||HGNC|HGNC:1117||||||||||
22	51143085	.	GTTTTT	GTTTT	.	.	CSQ=TTTT|intron_variant|MODIFIER||522724|Transcript|XM_002697076.2|protein_coding||1/11|XM_002697076.2:c.201-8969_201-8965delAAAAAinsAAAA|||||||||-1|||||||||||||,TTTT|intron_variant|MODIFIER|BSN|ENSBTAG00000011581|Transcript|ENSBTAT00000015386|protein_coding||1/14|ENSBTAT00000015386.5:c.201-1594_201-1590delAAAAAinsAAAA|||||||||-1||HGNC|HGNC:1117||||||||||
22	51143514	.	C	T	.	.	CSQ=T|intron_variant|MODIFIER||522724|Transcript|XM_002697076.2|protein_coding||1/11|XM_002697076.2:c.201-9393G>A|||||||rs379460165||-1|||||||||||||,T|intron_variant|MODIFIER|BSN|ENSBTAG00000011581|Transcript|ENSBTAT00000015386|protein_coding||1/14|ENSBTAT00000015386.5:c.201-2018G>A|||||||rs379460165||-1||HGNC|HGNC:1117||||||||||
22	51145751	.	C	T	.	.	CSQ=T|intron_variant|MODIFIER||522724|Transcript|XM_002697076.2|protein_coding||1/11|XM_002697076.2:c.201-11630G>A|||||||rs380812308||-1|||||||||||||,T|intron_variant|MODIFIER|BSN|ENSBTAG00000011581|Transcript|ENSBTAT00000015386|protein_coding||1/14|ENSBTAT00000015386.5:c.201-4255G>A|||||||rs380812308||-1||HGNC|HGNC:1117||||||||||
22	51146264	.	C	A	.	.	CSQ=A|intron_variant|MODIFIER||522724|Transcript|XM_002697076.2|protein_coding||1/11|XM_002697076.2:c.201-12143G>T|||||||rs379087443||-1|||||||||||||,A|intron_variant|MODIFIER|BSN|ENSBTAG00000011581|Transcript|ENSBTAT00000015386|protein_coding||1/14|ENSBTAT00000015386.5:c.201-4768G>T|||||||rs379087443||-1||HGNC|HGNC:1117||||||||||
22	51155447	.	G	T	.	.	CSQ=T|intron_variant|MODIFIER||522724|Transcript|XM_002697076.2|protein_coding||1/11|XM_002697076.2:c.200+19647C>A|||||||rs383261292||-1|||||||||||||,T|intron_variant|MODIFIER|BSN|ENSBTAG00000011581|Transcript|ENSBTAT00000015386|protein_coding||1/14|ENSBTAT00000015386.5:c.201-13951C>A|||||||rs383261292||-1||HGNC|HGNC:1117||||||||||
22	51158275	.	C	T	.	.	CSQ=T|intron_variant|MODIFIER||522724|Transcript|XM_002697076.2|protein_coding||1/11|XM_002697076.2:c.200+16819G>A|||||||rs208900789||-1|||||||||||||,T|intron_variant|MODIFIER|BSN|ENSBTAG00000011581|Transcript|ENSBTAT00000015386|protein_coding||1/14|ENSBTAT00000015386.5:c.201-16779G>A|||||||rs208900789||-1||HGNC|HGNC:1117||||||||||
22	51158573	.	G	T	.	.	CSQ=T|intron_variant|MODIFIER||522724|Transcript|XM_002697076.2|protein_coding||1/11|XM_002697076.2:c.200+16521C>A|||||||rs210818665||-1|||||||||||||,T|intron_variant|MODIFIER|BSN|ENSBTAG00000011581|Transcript|ENSBTAT00000015386|protein_coding||1/14|ENSBTAT00000015386.5:c.200+16521C>A|||||||rs210818665||-1||HGNC|HGNC:1117||||||||||
22	51158840	.	ATT	AT	.	.	CSQ=T|intron_variant|MODIFIER||522724|Transcript|XM_002697076.2|protein_coding||1/11|XM_002697076.2:c.200+16252_200+16253delAAinsA|||||||||-1|||||||||||||,T|intron_variant|MODIFIER|BSN|ENSBTAG00000011581|Transcript|ENSBTAT00000015386|protein_coding||1/14|ENSBTAT00000015386.5:c.200+16252_200+16253delAAinsA|||||||||-1||HGNC|HGNC:1117||||||||||
22	51159852	.	A	T	.	.	CSQ=T|intron_variant|MODIFIER||522724|Transcript|XM_002697076.2|protein_coding||1/11|XM_002697076.2:c.200+15242T>A|||||||rs382368575||-1|||||||||||||,T|intron_variant|MODIFIER|BSN|ENSBTAG00000011581|Transcript|ENSBTAT00000015386|protein_coding||1/14|ENSBTAT00000015386.5:c.200+15242T>A|||||||rs382368575||-1||HGNC|HGNC:1117||||||||||
22	51160248	.	G	A	.	.	CSQ=A|intron_variant|MODIFIER||522724|Transcript|XM_002697076.2|protein_coding||1/11|XM_002697076.2:c.200+14846C>T|||||||rs378743094||-1|||||||||||||,A|intron_variant|MODIFIER|BSN|ENSBTAG00000011581|Transcript|ENSBTAT00000015386|protein_coding||1/14|ENSBTAT00000015386.5:c.200+14846C>T|||||||rs378743094||-1||HGNC|HGNC:1117||||||||||
22	51160425	.	G	A	.	.	CSQ=A|intron_variant|MODIFIER||522724|Transcript|XM_002697076.2|protein_coding||1/11|XM_002697076.2:c.200+14669C>T|||||||rs380982826||-1|||||||||||||,A|intron_variant|MODIFIER|BSN|ENSBTAG00000011581|Transcript|ENSBTAT00000015386|protein_coding||1/14|ENSBTAT00000015386.5:c.200+14669C>T|||||||rs380982826||-1||HGNC|HGNC:1117||||||||||
22	51160674	.	T	G	.	.	CSQ=G|intron_variant|MODIFIER||522724|Transcript|XM_002697076.2|protein_coding||1/11|XM_002697076.2:c.200+14420A>C|||||||rs385618256||-1|||||||||||||,G|intron_variant|MODIFIER|BSN|ENSBTAG00000011581|Transcript|ENSBTAT00000015386|protein_coding||1/14|ENSBTAT00000015386.5:c.200+14420A>C|||||||rs385618256||-1||HGNC|HGNC:1117||||||||||
22	51165391	.	T	C	.	.	CSQ=C|intron_variant|MODIFIER||522724|Transcript|XM_002697076.2|protein_coding||1/11|XM_002697076.2:c.200+9703A>G|||||||rs378428978||-1|||||||||||||,C|intron_variant|MODIFIER|BSN|ENSBTAG00000011581|Transcript|ENSBTAT00000015386|protein_coding||1/14|ENSBTAT00000015386.5:c.200+9703A>G|||||||rs378428978||-1||HGNC|HGNC:1117||||||||||
22	51167023	.	G	A	.	.	CSQ=A|intron_variant|MODIFIER||522724|Transcript|XM_002697076.2|protein_coding||1/11|XM_002697076.2:c.200+8071C>T|||||||rs384789498||-1|||||||||||||,A|intron_variant|MODIFIER|BSN|ENSBTAG00000011581|Transcript|ENSBTAT00000015386|protein_coding||1/14|ENSBTAT00000015386.5:c.200+8071C>T|||||||rs384789498||-1||HGNC|HGNC:1117||||||||||
22	51170690	.	ATTT	ATT	.	.	CSQ=TT|upstream_gene_variant|MODIFIER||101907861|Transcript|XR_239449.1|misc_RNA|||||||||||4868|1|||||||||||||,TT|intron_variant|MODIFIER||522724|Transcript|XM_002697076.2|protein_coding||1/11|XM_002697076.2:c.200+4401_200+4403delAAAinsAA|||||||||-1|||||||||||||,TT|upstream_gene_variant|MODIFIER||101907861|Transcript|XR_239447.1|misc_RNA|||||||||||5000|1|||||||||||||,TT|upstream_gene_variant|MODI…
22	51182451	.	TGGGGG	TGGGGGG	.	.	CSQ=GGGGGG|downstream_gene_variant|MODIFIER||281439|Transcript|NM_174162.1|protein_coding|||||||||||4698|-1|||||||||||||,GGGGGG|downstream_gene_variant|MODIFIER||281439|Transcript|XM_005222705.1|protein_coding|||||||||||2232|-1|||||||||||||,GGGGGG|downstream_gene_variant|MODIFIER||281439|Transcript|XM_005222706.1|protein_coding|||||||||||2232|-1|||||||||||||,GGGGGG|intron_variant&non_coding_trans…
22	51185781	.	G	A	.	.	CSQ=A|downstream_gene_variant|MODIFIER||281439|Transcript|NM_174162.1|protein_coding||||||||||rs382105212|1373|-1|||||||||||||,A|3_prime_UTR_variant|MODIFIER||281439|Transcript|XM_005222705.1|protein_coding|3/3||XM_005222705.1:c.*1373C>T||4311|||||rs382105212||-1|||||||||||||,A|3_prime_UTR_variant|MODIFIER||281439|Transcript|XM_005222706.1|protein_coding|3/3||XM_005222706.1:c.*1373C>T||4314|||||r…
22	51209832	.	CTGTGTGTGTGTGTGTGTGTGTGTGTGTGTGTGTGT	CTGTGTGTGTGTGTGTGTGTGTGTGTGTGTGT	.	.	CSQ=TGTGTGTGTGTGTGTGTGTGTGTGTGTGTGT|upstream_gene_variant|MODIFIER||281439|Transcript|XM_005222705.1|protein_coding|||||||||||2351|-1|||||||||||||,TGTGTGTGTGTGTGTGTGTGTGTGTGTGTGT|upstream_gene_variant|MODIFIER||281439|Transcript|XM_005222706.1|protein_coding|||||||||||2663|-1|||||||||||||,TGTGTGTGTGTGTGTGTGTGTGTGTGTGTGT|intron_variant|MODIFIER||281439|Transcript|XM_005222703.1|protein_coding||3/4…
22	51233368	.	G	A	.	.	CSQ=A|intergenic_variant|MODIFIER|||||||||||||||rs383876948|||||||||||||||
22	51267806	.	GTTAA	G	.	.	CSQ=-|upstream_gene_variant|MODIFIER||614730|Transcript|XM_005222919.1|protein_coding|||||||||||1083|-1|||||||||||||,-|upstream_gene_variant|MODIFIER|NICN1|ENSBTAG00000000387|Transcript|ENSBTAT00000000498|protein_coding|||||||||||1140|-1||HGNC|HGNC:18317||||||||||,-|upstream_gene_variant|MODIFIER||614730|Transcript|NM_001034767.2|protein_coding|||||||||||1140|-1|||||||||||||
22	51316662	.	CCATACA	CCA	.	.	CSQ=CA|intron_variant|MODIFIER|RHOA|ENSBTAG00000004279|Transcript|ENSBTAT00000005600|protein_coding||2/4|ENSBTAT00000005600.5:c.157-1625_157-1620delCATACAinsCA|||||||||1||HGNC|HGNC:667||||||||||,CA|intron_variant|MODIFIER||338049|Transcript|NM_176645.3|protein_coding||2/4|NM_176645.3:c.157-1625_157-1620delCATACAinsCA|||||||||1|||||||||||||
22	51489279	.	T	G	.	.	CSQ=G|upstream_gene_variant|MODIFIER||511970|Transcript|NM_001098015.2|protein_coding||||||||||rs382099126|3576|1|||||||||||||,G|upstream_gene_variant|MODIFIER||511970|Transcript|XM_005222784.1|protein_coding||||||||||rs382099126|4382|1|||||||||||||,G|upstream_gene_variant|MODIFIER||511970|Transcript|XM_005222783.1|protein_coding||||||||||rs382099126|4153|1|||||||||||||,G|intron_variant|MODIFIER|…
22	51503321	.	G	T	.	.	CSQ=T|intron_variant|MODIFIER||511970|Transcript|NM_001098015.2|protein_coding||2/9|NM_001098015.2:c.309+654G>T|||||||rs384592335||1|||||||||||||,T|intron_variant|MODIFIER||511970|Transcript|XM_005222784.1|protein_coding||2/9|XM_005222784.1:c.309+654G>T|||||||rs384592335||1|||||||||||||,T|intron_variant|MODIFIER||511970|Transcript|XM_005222783.1|protein_coding||3/10|XM_005222783.1:c.309+654G>T|||…
22	51592181	.	G	C	.	.	CSQ=C|intron_variant|MODIFIER||505320|Transcript|NM_001206242.1|protein_coding||3/15|NM_001206242.1:c.250-6733C>G|||||||rs377771978||-1|||||||||||||,C|intron_variant|MODIFIER|ARIH2|ENSBTAG00000005488|Transcript|ENSBTAT00000007216|protein_coding||3/15|ENSBTAT00000007216.3:c.250-6733C>G|||||||rs377771978||-1||HGNC|HGNC:690||||||||||,C|intron_variant|MODIFIER||505320|Transcript|XM_005222734.1|protei…
22	51735090	.	T	C	.	.	CSQ=C|intergenic_variant|MODIFIER||||||||||||||||||||||||||||||
22	51754387	.	C	A	.	.	CSQ=A|intron_variant|MODIFIER||508236|Transcript|XM_005222752.1|protein_coding||1/6|XM_005222752.1:c.-130+6407C>A|||||||||1|||||||||||||,A|intron_variant|MODIFIER||508236|Transcript|NM_001034317.2|protein_coding||1/5|NM_001034317.2:c.-130+6407C>A|||||||||1|||||||||||||,A|intron_variant|MODIFIER|IP6K2|ENSBTAG00000021853|Transcript|ENSBTAT00000030644|protein_coding||1/5|ENSBTAT00000030644.3:c.-130+…
22	51755700	.	C	T	.	.	CSQ=T|intron_variant|MODIFIER||508236|Transcript|XM_005222752.1|protein_coding||1/6|XM_005222752.1:c.-130+7720C>T|||||||||1|||||||||||||,T|intron_variant|MODIFIER||508236|Transcript|NM_001034317.2|protein_coding||1/5|NM_001034317.2:c.-130+7720C>T|||||||||1|||||||||||||,T|intron_variant|MODIFIER|IP6K2|ENSBTAG00000021853|Transcript|ENSBTAT00000030644|protein_coding||1/5|ENSBTAT00000030644.3:c.-130+…
22	51826840	.	G	A	.	.	CSQ=A|intron_variant|MODIFIER||514514|Transcript|XM_005222798.1|protein_coding||11/21|XM_005222798.1:c.1197+13G>A|||||||||1|||||||||||||,A|intron_variant|MODIFIER|SLC26A6|ENSBTAG00000038381|Transcript|ENSBTAT00000053679|protein_coding||10/20|ENSBTAT00000053679.2:c.1260+13G>A|||||||||1||HGNC|HGNC:14472||||||||||,A|intron_variant|MODIFIER||514514|Transcript|XM_005222799.1|protein_coding||10/20|XM_0…
22	51873390	rs876174537	C	T	.	.	CSQ=T|downstream_gene_variant|MODIFIER||101902645|Transcript|XR_239456.1|misc_RNA|||||||||||4562|-1|||||||||||||,T|stop_gained&splice_region_variant|HIGH|COL7A1|ENSBTAG00000019081|Transcript|ENSBTAT00000025418|protein_coding|49/118||ENSBTAT00000025418.5:c.4762C>T|ENSBTAP00000025418.5:p.Arg1588Ter|4762|4762|1588|R/*|Cga/Tga|||1||HGNC|HGNC:2214||||||||||,T|stop_gained&splice_region_variant|HIGH||50…
22	51885075	.	C	T	.	.	CSQ=T|intron_variant&non_coding_transcript_variant|MODIFIER||101902645|Transcript|XR_239456.1|misc_RNA||1/3|XR_239456.1:n.70+692G>A|||||||||-1|||||||||||||,T|intron_variant|MODIFIER|COL7A1|ENSBTAG00000019081|Transcript|ENSBTAT00000025418|protein_coding||102/117|ENSBTAT00000025418.5:c.7660-171C>T|||||||||1||HGNC|HGNC:2214||||||||||,T|intron_variant|MODIFIER||507133|Transcript|XM_002697051.3|protei…
22	51891658	.	G	A	.	.	CSQ=A|downstream_gene_variant|MODIFIER|COL7A1|ENSBTAG00000019081|Transcript|ENSBTAT00000025418|protein_coding||||||||||rs797959645|1712|1||HGNC|HGNC:2214||||||||||,A|upstream_gene_variant|MODIFIER||534928|Transcript|XM_005222876.1|protein_coding||||||||||rs797959645|2609|1|||||||||||||,A|downstream_gene_variant|MODIFIER||751828|Transcript|XM_005223016.1|protein_coding||||||||||rs797959645|357|1||…
22	51897130	.	G	A	.	.	CSQ=A|upstream_gene_variant|MODIFIER||534928|Transcript|XM_005222875.1|protein_coding||||||||||rs385458898&rs798338217|4256|1|||||||||||||,A|upstream_gene_variant|MODIFIER||534928|Transcript|NM_001192835.1|protein_coding||||||||||rs385458898&rs798338217|874|1|||||||||||||,A|intron_variant|MODIFIER||534928|Transcript|XM_005222876.1|protein_coding||1/13|XM_005222876.1:c.64+2800G>A|||||||rs385458898…
22	51904247	.	G	A	.	.	CSQ=A|intron_variant|MODIFIER||534928|Transcript|XM_005222877.1|protein_coding||3/13|XM_005222877.1:c.209+370G>A|||||||rs797633431||1|||||||||||||,A|intron_variant|MODIFIER||534928|Transcript|XM_005222875.1|protein_coding||3/13|XM_005222875.1:c.308+370G>A|||||||rs797633431||1|||||||||||||,A|intron_variant|MODIFIER||534928|Transcript|NM_001192835.1|protein_coding||3/13|NM_001192835.1:c.311+370G>A|…
22	52041456	.	G	A	.	.	CSQ=A|intergenic_variant|MODIFIER||||||||||||||||||||||||||||||
22	52328020	.	A	G	.	.	CSQ=G|intergenic_variant|MODIFIER|||||||||||||||rs467140900|||||||||||||||
22	52382378	.	TTCAAGGGACTCTCAAGGGACTCTCAAAGGACTCTCAAG	TTCAAGGGACTCTCAAAGGACTCTCAAG	.	.	CSQ=TCAAGGGACTCTCAAAGGACTCTCAAG|intron_variant|MODIFIER|MAP4|ENSBTAG00000015839|Transcript|ENSBTAT00000030619|protein_coding||1/14|ENSBTAT00000030619.4:c.224-4996_224-4959delTCAAGGGACTCTCAAGGGACTCTCAAAGGACTCTCAAGinsTCAAGGGACTCTCAAAGGACTCTCAAG|||||||||1||HGNC|HGNC:6862||||||||||,TCAAGGGACTCTCAAAGGACTCTCAAG|intron_variant|MODIFIER||281295|Transcript|XM_005222702.1|protein_coding||2/16|XM_005222702.…
22	52382750	.	C	T	.	.	CSQ=T|intron_variant|MODIFIER|MAP4|ENSBTAG00000015839|Transcript|ENSBTAT00000030619|protein_coding||1/14|ENSBTAT00000030619.4:c.224-4625C>T|||||||rs459156903||1||HGNC|HGNC:6862||||||||||,T|intron_variant|MODIFIER||281295|Transcript|XM_005222702.1|protein_coding||2/16|XM_005222702.1:c.248-4625C>T|||||||rs459156903||1|||||||||||||,T|intron_variant|MODIFIER|MAP4|ENSBTAG00000015839|Transcript|ENSBTAT…
22	52386794	.	CTTTTTTTT	CTTTTTTTTT	.	.	CSQ=TTTTTTTTT|intron_variant|MODIFIER|MAP4|ENSBTAG00000015839|Transcript|ENSBTAT00000030619|protein_coding||1/14|ENSBTAT00000030619.4:c.224-580_224-573delTTTTTTTTinsTTTTTTTTT|||||||||1||HGNC|HGNC:6862||||||||||,TTTTTTTTT|intron_variant|MODIFIER||281295|Transcript|XM_005222702.1|protein_coding||2/16|XM_005222702.1:c.248-580_248-573delTTTTTTTTinsTTTTTTTTT|||||||||1|||||||||||||,TTTTTTTTT|intron_var…
22	52400481	.	G	GACGCAGAAC	.	.	CSQ=ACGCAGAAC|intron_variant|MODIFIER|MAP4|ENSBTAG00000015839|Transcript|ENSBTAT00000030619|protein_coding||2/14|ENSBTAT00000030619.4:c.292+13038_292+13039insACGCAGAAC|||||||rs134913670||1||HGNC|HGNC:6862||||||||||,ACGCAGAAC|intron_variant|MODIFIER||281295|Transcript|XM_005222702.1|protein_coding||3/16|XM_005222702.1:c.316+13038_316+13039insACGCAGAAC|||||||rs134913670||1|||||||||||||,ACGCAGAAC|in…
22	52413558	.	AAAACACACACA	AA	.	.	CSQ=A|intron_variant|MODIFIER|MAP4|ENSBTAG00000015839|Transcript|ENSBTAT00000030619|protein_coding||2/14|ENSBTAT00000030619.4:c.293-2301_293-2291delAAACACACACAinsA|||||||||1||HGNC|HGNC:6862||||||||||,A|intron_variant|MODIFIER||281295|Transcript|XM_005222702.1|protein_coding||3/16|XM_005222702.1:c.317-2301_317-2291delAAACACACACAinsA|||||||||1|||||||||||||,A|intron_variant|MODIFIER|MAP4|ENSBTAG0000…
22	52594893	.	C	T	.	.	CSQ=T|intron_variant|MODIFIER|SMARCC1|ENSBTAG00000031567|Transcript|ENSBTAT00000044741|protein_coding||21/25|ENSBTAT00000044741.3:c.2129-5792C>T|||||||||1||HGNC|HGNC:11104||||||||||,T|intron_variant|MODIFIER||522045|Transcript|XM_002707780.3|protein_coding||21/27|XM_002707780.3:c.2501-5792C>T|||||||||1|||||||||||||,T|intron_variant|MODIFIER|SMARCC1|ENSBTAG00000031567|Transcript|ENSBTAT00000065210…
22	52664531	.	ACTTCTT	ACTT	.	.	CSQ=CTT|downstream_gene_variant|MODIFIER||505866|Transcript|NM_001075229.1|protein_coding|||||||||||2926|1|||||||||||||,CTT|downstream_gene_variant|MODIFIER|CSPG5|ENSBTAG00000002309|Transcript|ENSBTAT00000002979|protein_coding|||||||||||2935|1||EntrezGene|||||||||||,CTT|intron_variant|MODIFIER||507878|Transcript|NM_001101889.1|protein_coding||1/23|NM_001101889.1:c.-181+14900_-181+14905delCTTCTTin…
22	52701298	.	A	T	.	.	CSQ=T|intron_variant|MODIFIER|ELP6|ENSBTAG00000011478|Transcript|ENSBTAT00000015255|protein_coding||2/6|ENSBTAT00000015255.3:c.134-213A>T|||||||rs384922982||1||HGNC|HGNC:25976||||||||||,T|intron_variant|MODIFIER||512966|Transcript|NM_001205740.1|protein_coding||3/7|NM_001205740.1:c.134-213A>T|||||||rs384922982||1|||||||||||||,T|intron_variant|MODIFIER||507878|Transcript|NM_001101889.1|protein_cod…
22	52704494	.	C	T	.	.	CSQ=T|intron_variant|MODIFIER|ELP6|ENSBTAG00000011478|Transcript|ENSBTAT00000015255|protein_coding||4/6|ENSBTAT00000015255.3:c.323+113C>T|||||||rs377814410||1||HGNC|HGNC:25976||||||||||,T|intron_variant|MODIFIER||512966|Transcript|NM_001205740.1|protein_coding||5/7|NM_001205740.1:c.323+113C>T|||||||rs377814410||1|||||||||||||,T|intron_variant|MODIFIER||507878|Transcript|NM_001101889.1|protein_cod…
22	52706056	.	A	G	.	.	CSQ=G|intron_variant|MODIFIER|ELP6|ENSBTAG00000011478|Transcript|ENSBTAT00000015255|protein_coding||5/6|ENSBTAT00000015255.3:c.525+506A>G|||||||rs378652606||1||HGNC|HGNC:25976||||||||||,G|intron_variant|MODIFIER||512966|Transcript|NM_001205740.1|protein_coding||6/7|NM_001205740.1:c.525+506A>G|||||||rs378652606||1|||||||||||||,G|intron_variant|MODIFIER||507878|Transcript|NM_001101889.1|protein_cod…
22	52706550	.	C	T	.	.	CSQ=T|intron_variant|MODIFIER|ELP6|ENSBTAG00000011478|Transcript|ENSBTAT00000015255|protein_coding||5/6|ENSBTAT00000015255.3:c.526-892C>T|||||||rs384747688||1||HGNC|HGNC:25976||||||||||,T|intron_variant|MODIFIER||512966|Transcript|NM_001205740.1|protein_coding||6/7|NM_001205740.1:c.526-892C>T|||||||rs384747688||1|||||||||||||,T|intron_variant|MODIFIER||507878|Transcript|NM_001101889.1|protein_cod…
22	52707023	.	T	A	.	.	CSQ=A|intron_variant|MODIFIER|ELP6|ENSBTAG00000011478|Transcript|ENSBTAT00000015255|protein_coding||5/6|ENSBTAT00000015255.3:c.526-419T>A|||||||rs385096819||1||HGNC|HGNC:25976||||||||||,A|intron_variant|MODIFIER||512966|Transcript|NM_001205740.1|protein_coding||6/7|NM_001205740.1:c.526-419T>A|||||||rs385096819||1|||||||||||||,A|intron_variant|MODIFIER||507878|Transcript|NM_001101889.1|protein_cod…
22	52707097	.	C	T	.	.	CSQ=T|intron_variant|MODIFIER|ELP6|ENSBTAG00000011478|Transcript|ENSBTAT00000015255|protein_coding||5/6|ENSBTAT00000015255.3:c.526-345C>T|||||||rs379535780||1||HGNC|HGNC:25976||||||||||,T|intron_variant|MODIFIER||512966|Transcript|NM_001205740.1|protein_coding||6/7|NM_001205740.1:c.526-345C>T|||||||rs379535780||1|||||||||||||,T|intron_variant|MODIFIER||507878|Transcript|NM_001101889.1|protein_cod…
22	52708427	.	C	T	.	.	CSQ=T|intron_variant|MODIFIER|ELP6|ENSBTAG00000011478|Transcript|ENSBTAT00000015255|protein_coding||6/6|ENSBTAT00000015255.3:c.673-396C>T|||||||rs384250833||1||HGNC|HGNC:25976||||||||||,T|intron_variant|MODIFIER||512966|Transcript|NM_001205740.1|protein_coding||7/7|NM_001205740.1:c.673-396C>T|||||||rs384250833||1|||||||||||||,T|intron_variant|MODIFIER||507878|Transcript|NM_001101889.1|protein_cod…
22	52709743	.	A	G	.	.	CSQ=G|downstream_gene_variant|MODIFIER|ELP6|ENSBTAG00000011478|Transcript|ENSBTAT00000015255|protein_coding||||||||||rs384281102|792|1||HGNC|HGNC:25976||||||||||,G|downstream_gene_variant|MODIFIER||512966|Transcript|NM_001205740.1|protein_coding||||||||||rs384281102|413|1|||||||||||||,G|intron_variant|MODIFIER||507878|Transcript|NM_001101889.1|protein_coding||1/23|NM_001101889.1:c.-180-14780A>G||…
22	52710133	.	C	T	.	.	CSQ=T|downstream_gene_variant|MODIFIER|ELP6|ENSBTAG00000011478|Transcript|ENSBTAT00000015255|protein_coding||||||||||rs384924881|1182|1||HGNC|HGNC:25976||||||||||,T|downstream_gene_variant|MODIFIER||512966|Transcript|NM_001205740.1|protein_coding||||||||||rs384924881|803|1|||||||||||||,T|intron_variant|MODIFIER||507878|Transcript|NM_001101889.1|protein_coding||1/23|NM_001101889.1:c.-180-14390C>T|…
22	52713847	.	G	T	.	.	CSQ=T|downstream_gene_variant|MODIFIER|ELP6|ENSBTAG00000011478|Transcript|ENSBTAT00000015255|protein_coding||||||||||rs379232877|4896|1||HGNC|HGNC:25976||||||||||,T|downstream_gene_variant|MODIFIER||512966|Transcript|NM_001205740.1|protein_coding||||||||||rs379232877|4517|1|||||||||||||,T|intron_variant|MODIFIER||507878|Transcript|NM_001101889.1|protein_coding||1/23|NM_001101889.1:c.-180-10676G>T…
22	52716134	.	C	T	.	.	CSQ=T|intron_variant|MODIFIER||507878|Transcript|NM_001101889.1|protein_coding||1/23|NM_001101889.1:c.-180-8389C>T|||||||rs377822119||1|||||||||||||
22	52727652	.	G	A	.	.	CSQ=A|intron_variant|MODIFIER||507878|Transcript|NM_001101889.1|protein_coding||2/23|NM_001101889.1:c.-99+3048G>A|||||||||1|||||||||||||
22	52748836	.	T	A	.	.	CSQ=A|intron_variant|MODIFIER||507878|Transcript|NM_001101889.1|protein_coding||2/23|NM_001101889.1:c.-98-19726T>A|||||||||1|||||||||||||
22	52775011	.	G	A	.	.	CSQ=A|intron_variant|MODIFIER|SCAP|ENSBTAG00000015782|Transcript|ENSBTAT00000020961|protein_coding||1/21|ENSBTAT00000020961.5:c.122+6230G>A|||||||||1||HGNC|HGNC:30634||||||||||,A|intron_variant|MODIFIER||507878|Transcript|NM_001101889.1|protein_coding||3/23|NM_001101889.1:c.122+6230G>A|||||||||1|||||||||||||
22	52817038	.	C	T	.	.	CSQ=T|downstream_gene_variant|MODIFIER|PTPN23|ENSBTAG00000002774|Transcript|ENSBTAT00000003600|protein_coding|||||||||||1950|-1||HGNC|HGNC:14406||||||||||,T|downstream_gene_variant|MODIFIER||528487|Transcript|NM_001206526.1|protein_coding|||||||||||1892|-1|||||||||||||,T|missense_variant|MODERATE|SCAP|ENSBTAG00000015782|Transcript|ENSBTAT00000020961|protein_coding|19/22||ENSBTAT00000020961.5:c.31…
22	52849140	.	AAAAAAACAAAAAA	AAAAAAA	.	.	CSQ=AAAAAA|upstream_gene_variant|MODIFIER|PTPN23|ENSBTAG00000002774|Transcript|ENSBTAT00000003600|protein_coding|||||||||||4308|-1||HGNC|HGNC:14406||||||||||,AAAAAA|upstream_gene_variant|MODIFIER||528487|Transcript|NM_001206526.1|protein_coding|||||||||||4308|-1|||||||||||||
22	52945796	.	A	G	.	.	CSQ=G|intron_variant|MODIFIER||508574|Transcript|NM_001205640.1|protein_coding||10/19|NM_001205640.1:c.1128+234A>G|||||||||1|||||||||||||,G|intron_variant|MODIFIER||100847139|Transcript|XM_005223103.1|protein_coding||6/16|XM_005223103.1:c.-262-530T>C|||||||||-1|||||||||||||,G|intron_variant|MODIFIER||100847139|Transcript|XM_005223104.1|protein_coding||7/17|XM_005223104.1:c.-262-530T>C|||||||||-1|…
22	52946677	.	CCTACAGCCTTGAACACA	C	.	.	CSQ=-|intron_variant|MODIFIER||508574|Transcript|NM_001205640.1|protein_coding||11/19|NM_001205640.1:c.1233+192_1233+208delCTACAGCCTTGAACACA|||||||||1|||||||||||||,-|intron_variant|MODIFIER||100847139|Transcript|XM_005223103.1|protein_coding||6/16|XM_005223103.1:c.-262-1428_-262-1412delTGTGTTCAAGGCTGTAG|||||||||-1|||||||||||||,-|intron_variant|MODIFIER||100847139|Transcript|XM_005223104.1|protein…
22	53286957	.	A	T	.	.	CSQ=T|intron_variant|MODIFIER||ENSBTAG00000037821|Transcript|ENSBTAT00000054998|protein_coding||19/21|ENSBTAT00000054998.2:c.1610-41A>T|||||||rs475373801||1|||||||||||||,T|intron_variant|MODIFIER||517392|Transcript|XM_002697114.2|protein_coding||2/3|XM_002697114.2:c.290-41A>T|||||||rs475373801||1|||||||||||||,T|downstream_gene_variant|MODIFIER||788394|Transcript|XM_002697113.2|protein_coding|||||…
22	53287711	.	G	GGGT	.	.	CSQ=GGT|intron_variant|MODIFIER||ENSBTAG00000037821|Transcript|ENSBTAT00000054998|protein_coding||21/21|ENSBTAT00000054998.2:c.1803-50_1803-49insGGT|||||||||1|||||||||||||,GGT|intron_variant|MODIFIER||517392|Transcript|XM_002697114.2|protein_coding||3/3|XM_002697114.2:c.459-50_459-49insGGT|||||||||1|||||||||||||,GGT|downstream_gene_variant|MODIFIER||788394|Transcript|XM_002697113.2|protein_coding…
22	53428240	.	CTTTTTTTTTTTTTTTT	CTTTTTTTTTTTTTT	.	.	CSQ=TTTTTTTTTTTTTT|downstream_gene_variant|MODIFIER||784029|Transcript|NM_001080358.1|protein_coding|||||||||||4127|-1|||||||||||||,TTTTTTTTTTTTTT|downstream_gene_variant|MODIFIER||ENSBTAG00000021119|Transcript|ENSBTAT00000028139|protein_coding|||||||||||4127|-1|||||||||||||
22	53451802	.	AGTGTGTGTGTGTGTGTGTGTGTGTG	AGTGTGTGTGTGTGTGTGTGTGTG	.	.	CSQ=GTGTGTGTGTGTGTGTGTGTGTG|intron_variant|MODIFIER|LRRC2|ENSBTAG00000008013|Transcript|ENSBTAT00000044459|protein_coding||1/8|ENSBTAT00000044459.1:c.-20+2911_-20+2935delGTGTGTGTGTGTGTGTGTGTGTGTGinsGTGTGTGTGTGTGTGTGTGTGTG|||||||||1||HGNC|HGNC:14676||||||||||,GTGTGTGTGTGTGTGTGTGTGTG|intron_variant|MODIFIER||541113|Transcript|NM_001080311.2|protein_coding||1/8|NM_001080311.2:c.-20+2911_-20+2935delG…
22	53455113	.	C	A	.	.	CSQ=A|intron_variant|MODIFIER|LRRC2|ENSBTAG00000008013|Transcript|ENSBTAT00000044459|protein_coding||1/8|ENSBTAT00000044459.1:c.-19-3895C>A|||||||rs210126922||1||HGNC|HGNC:14676||||||||||,A|intron_variant|MODIFIER||541113|Transcript|NM_001080311.2|protein_coding||1/8|NM_001080311.2:c.-19-3895C>A|||||||rs210126922||1|||||||||||||
22	53456275	.	A	G	.	.	CSQ=G|intron_variant|MODIFIER|LRRC2|ENSBTAG00000008013|Transcript|ENSBTAT00000044459|protein_coding||1/8|ENSBTAT00000044459.1:c.-19-2733A>G|||||||rs137783810||1||HGNC|HGNC:14676||||||||||,G|intron_variant|MODIFIER||541113|Transcript|NM_001080311.2|protein_coding||1/8|NM_001080311.2:c.-19-2733A>G|||||||rs137783810||1|||||||||||||
22	53468798	.	C	T	.	.	CSQ=T|intron_variant|MODIFIER|LRRC2|ENSBTAG00000008013|Transcript|ENSBTAT00000044459|protein_coding||3/8|ENSBTAT00000044459.1:c.334-2141C>T|||||||rs210891636||1||HGNC|HGNC:14676||||||||||,T|intron_variant|MODIFIER||541113|Transcript|NM_001080311.2|protein_coding||3/8|NM_001080311.2:c.334-2141C>T|||||||rs210891636||1|||||||||||||
22	53495872	.	TTTCAATTCAATTAAATTCAATTCAATTC	TTTCAATTCAATTCAATTAAATTCAATTCAATTC	.	.	CSQ=TTCAATTCAATTCAATTAAATTCAATTCAATTC|upstream_gene_variant|MODIFIER|RTP3|ENSBTAG00000018767|Transcript|ENSBTAT00000024988|protein_coding|||||||||||197|-1||HGNC|HGNC:15572||||||||||,TTCAATTCAATTCAATTAAATTCAATTCAATTC|upstream_gene_variant|MODIFIER||618086|Transcript|XM_002697093.3|protein_coding|||||||||||139|-1|||||||||||||
22	53555087	.	C	A	.	.	CSQ=A|intron_variant|MODIFIER|LF|ENSBTAG00000001292|Transcript|ENSBTAT00000001704|protein_coding||16/16|ENSBTAT00000001704.4:c.2093-777C>A|||||||rs110159208||1||Uniprot_gn|||||||||||,A|intron_variant|MODIFIER||280846|Transcript|NM_180998.2|protein_coding||16/16|NM_180998.2:c.2093-777C>A|||||||rs110159208||1|||||||||||||,A|intron_variant|MODIFIER||280846|Transcript|XM_005223020.1|protein_coding||1…
22	53556185	.	T	C	.	.	CSQ=C|downstream_gene_variant|MODIFIER|LF|ENSBTAG00000001292|Transcript|ENSBTAT00000001704|protein_coding||||||||||rs480319650|96|1||Uniprot_gn|||||||||||,C|downstream_gene_variant|MODIFIER||280846|Transcript|NM_180998.2|protein_coding||||||||||rs480319650|96|1|||||||||||||,C|downstream_gene_variant|MODIFIER||280846|Transcript|XM_005223020.1|protein_coding||||||||||rs480319650|74|1|||||||||||||
22	53580148	.	G	T	.	.	CSQ=T|intron_variant|MODIFIER||515976|Transcript|XM_005223063.1|protein_coding||1/1|XM_005223063.1:c.-13+4415C>A|||||||rs378791638||-1|||||||||||||
22	53590259	.	G	T	.	.	CSQ=T|intergenic_variant|MODIFIER|||||||||||||||rs381650871|||||||||||||||
22	53699745	.	TAAAAAAAAAA	TAAAAAAAAAAA	.	.	CSQ=AAAAAAAAAAA|intergenic_variant|MODIFIER||||||||||||||||||||||||||||||
22	53708191	.	GTTTTTTTTTTT	GTTTTTTTTTTTT	.	.	CSQ=TTTTTTTTTTTT|intergenic_variant|MODIFIER||||||||||||||||||||||||||||||
22	53718944	.	A	G	.	.	CSQ=G|intergenic_variant|MODIFIER||||||||||||||||||||||||||||||
22	53728829	.	G	A	.	.	CSQ=A|intergenic_variant|MODIFIER||||||||||||||||||||||||||||||
22	53740195	.	T	TGTGCAGA	.	.	CSQ=GTGCAGA|intergenic_variant|MODIFIER|||||||||||||||rs137089084|||||||||||||||
22	53767607	.	A	G	.	.	CSQ=G|intron_variant|MODIFIER||408018|Transcript|XM_005223027.1|protein_coding||1/1|XM_005223027.1:c.-11-4931T>C|||||||||-1|||||||||||||,G|upstream_gene_variant|MODIFIER|CCR3|ENSBTAG00000001338|Transcript|ENSBTAT00000001762|protein_coding|||||||||||4942|-1||HGNC|HGNC:1604||||||||||,G|upstream_gene_variant|MODIFIER||408018|Transcript|XM_005223031.1|protein_coding|||||||||||4617|-1|||||||||||||,G|u…
22	53926273	.	T	C	.	.	CSQ=C|intron_variant|MODIFIER||100139246|Transcript|XM_005223114.1|protein_coding||1/17|XM_005223114.1:c.-89+249T>C|||||||rs378173731||1|||||||||||||,C|intron_variant|MODIFIER||617880|Transcript|XM_005223098.1|protein_coding||1/1|XM_005223098.1:c.-18+611T>C|||||||rs378173731||1|||||||||||||,C|upstream_gene_variant|MODIFIER||ENSBTAG00000048004|Transcript|ENSBTAT00000065521|pseudogene||||||||||rs37…
22	53931655	.	A	G	.	.	CSQ=G|intron_variant|MODIFIER||100139246|Transcript|XM_005223114.1|protein_coding||1/17|XM_005223114.1:c.-89+5631A>G|||||||rs378709596||1|||||||||||||,G|intron_variant|MODIFIER||617880|Transcript|XM_005223098.1|protein_coding||1/1|XM_005223098.1:c.-18+5993A>G|||||||rs378709596||1|||||||||||||
22	53937856	.	G	T	.	.	CSQ=T|intron_variant|MODIFIER||100139246|Transcript|XM_005223114.1|protein_coding||1/17|XM_005223114.1:c.-89+11832G>T|||||||rs385259297||1|||||||||||||,T|upstream_gene_variant|MODIFIER||617880|Transcript|XM_005223097.1|protein_coding||||||||||rs385259297|1775|1|||||||||||||,T|intron_variant|MODIFIER||617880|Transcript|XM_005223098.1|protein_coding||1/1|XM_005223098.1:c.-17-6262G>T|||||||rs3852592…
22	53969805	.	T	C	.	.	CSQ=C|intron_variant|MODIFIER||100139246|Transcript|XM_002697098.3|protein_coding||4/17|XM_002697098.3:c.289-264T>C|||||||rs379383895||1|||||||||||||,C|intron_variant|MODIFIER||100139246|Transcript|XM_005223114.1|protein_coding||4/17|XM_005223114.1:c.289-264T>C|||||||rs379383895||1|||||||||||||,C|intron_variant|MODIFIER||100139246|Transcript|XM_005223112.1|protein_coding||4/17|XM_005223112.1:c.28…
22	53971489	.	C	T	.	.	CSQ=T|intron_variant|MODIFIER||100139246|Transcript|XM_002697098.3|protein_coding||5/17|XM_002697098.3:c.395+1314C>T|||||||rs382620902||1|||||||||||||,T|intron_variant|MODIFIER||100139246|Transcript|XM_005223114.1|protein_coding||5/17|XM_005223114.1:c.395+1314C>T|||||||rs382620902||1|||||||||||||,T|intron_variant|MODIFIER||100139246|Transcript|XM_005223112.1|protein_coding||5/17|XM_005223112.1:c.…
22	53977108	.	G	A	.	.	CSQ=A|intron_variant|MODIFIER||100139246|Transcript|XM_002697098.3|protein_coding||7/17|XM_002697098.3:c.630+267G>A|||||||rs382504058||1|||||||||||||,A|intron_variant|MODIFIER||100139246|Transcript|XM_005223114.1|protein_coding||7/17|XM_005223114.1:c.630+267G>A|||||||rs382504058||1|||||||||||||,A|intron_variant|MODIFIER||100139246|Transcript|XM_005223112.1|protein_coding||7/17|XM_005223112.1:c.63…
22	53982988	.	G	A	.	.	CSQ=A|intron_variant|MODIFIER||100139246|Transcript|XM_002697098.3|protein_coding||10/17|XM_002697098.3:c.3209+866G>A|||||||rs385915086||1|||||||||||||,A|intron_variant|MODIFIER||100139246|Transcript|XM_005223114.1|protein_coding||10/17|XM_005223114.1:c.3209+866G>A|||||||rs385915086||1|||||||||||||,A|intron_variant|MODIFIER||100139246|Transcript|XM_005223112.1|protein_coding||10/17|XM_005223112.1…
22	53989979	.	T	G	.	.	CSQ=G|intron_variant|MODIFIER||100139246|Transcript|XM_002697098.3|protein_coding||13/17|XM_002697098.3:c.3728-506T>G|||||||||1|||||||||||||,G|intron_variant|MODIFIER||100139246|Transcript|XM_005223114.1|protein_coding||13/17|XM_005223114.1:c.3728-506T>G|||||||||1|||||||||||||,G|intron_variant|MODIFIER||100139246|Transcript|XM_005223112.1|protein_coding||13/17|XM_005223112.1:c.3728-506T>G||||||||…
22	53990506	.	C	T	.	.	CSQ=T|missense_variant|MODERATE||100139246|Transcript|XM_002697098.3|protein_coding|14/18||XM_002697098.3:c.3749C>T|XP_002697144.1:p.Pro1250Leu|4160|3749|1250|P/L|cCg/cTg|rs381982926||1|||||||tolerated(0.05)||||||,T|missense_variant|MODERATE||100139246|Transcript|XM_005223114.1|protein_coding|14/18||XM_005223114.1:c.3749C>T|XP_005223171.1:p.Pro1250Leu|3901|3749|1250|P/L|cCg/cTg|rs381982926||1||||…
22	53995474	.	C	T	.	.	CSQ=T|intron_variant|MODIFIER||100139246|Transcript|XM_002697098.3|protein_coding||14/17|XM_002697098.3:c.3872+4845C>T|||||||rs380625763||1|||||||||||||,T|intron_variant|MODIFIER||100139246|Transcript|XM_005223114.1|protein_coding||14/17|XM_005223114.1:c.3872+4845C>T|||||||rs380625763||1|||||||||||||,T|intron_variant|MODIFIER||100139246|Transcript|XM_005223112.1|protein_coding||14/17|XM_005223112…
22	54009843	.	G	A	.	.	CSQ=A|intron_variant|MODIFIER||100139246|Transcript|XM_002697098.3|protein_coding||14/17|XM_002697098.3:c.3873-677G>A|||||||rs381382314||1|||||||||||||,A|intron_variant|MODIFIER||100139246|Transcript|XM_005223114.1|protein_coding||14/17|XM_005223114.1:c.3873-677G>A|||||||rs381382314||1|||||||||||||,A|intron_variant|MODIFIER||100139246|Transcript|XM_005223112.1|protein_coding||14/17|XM_005223112.1…
22	54012286	.	C	T	.	.	CSQ=T|intron_variant|MODIFIER||100139246|Transcript|XM_002697098.3|protein_coding||15/17|XM_002697098.3:c.3968+1671C>T|||||||rs385908821||1|||||||||||||,T|intron_variant|MODIFIER||100139246|Transcript|XM_005223114.1|protein_coding||15/17|XM_005223114.1:c.3968+1671C>T|||||||rs385908821||1|||||||||||||,T|intron_variant|MODIFIER||100139246|Transcript|XM_005223112.1|protein_coding||15/17|XM_005223112…
22	54013576	.	G	C	.	.	CSQ=C|intron_variant|MODIFIER||100139246|Transcript|XM_002697098.3|protein_coding||15/17|XM_002697098.3:c.3969-797G>C|||||||rs382839755||1|||||||||||||,C|intron_variant|MODIFIER||100139246|Transcript|XM_005223114.1|protein_coding||15/17|XM_005223114.1:c.3969-797G>C|||||||rs382839755||1|||||||||||||,C|intron_variant|MODIFIER||100139246|Transcript|XM_005223112.1|protein_coding||15/17|XM_005223112.1…
22	54022660	.	C	G	.	.	CSQ=G|intron_variant|MODIFIER||100139246|Transcript|XM_002697098.3|protein_coding||16/17|XM_002697098.3:c.4180-1379C>G|||||||rs383198993||1|||||||||||||,G|intron_variant|MODIFIER||100139246|Transcript|XM_005223114.1|protein_coding||16/17|XM_005223114.1:c.4180-1379C>G|||||||rs383198993||1|||||||||||||,G|intron_variant|MODIFIER||100139246|Transcript|XM_005223112.1|protein_coding||16/17|XM_005223112…
22	54024252	.	T	A	.	.	CSQ=A|intron_variant|MODIFIER||100139246|Transcript|XM_002697098.3|protein_coding||17/17|XM_002697098.3:c.4289+104T>A|||||||rs384269848||1|||||||||||||,A|intron_variant|MODIFIER||100139246|Transcript|XM_005223114.1|protein_coding||17/17|XM_005223114.1:c.4289+104T>A|||||||rs384269848||1|||||||||||||,A|intron_variant|MODIFIER||100139246|Transcript|XM_005223112.1|protein_coding||17/17|XM_005223112.1…
22	54026509	.	C	T	.	.	CSQ=T|3_prime_UTR_variant|MODIFIER||100139246|Transcript|XM_002697098.3|protein_coding|18/18||XM_002697098.3:c.*268C>T||5044|||||||1|||||||||||||,T|3_prime_UTR_variant|MODIFIER||100139246|Transcript|XM_005223114.1|protein_coding|18/18||XM_005223114.1:c.*268C>T||4785|||||||1|||||||||||||,T|3_prime_UTR_variant|MODIFIER||100139246|Transcript|XM_005223112.1|protein_coding|18/18||XM_005223112.1:c.*268…
22	54032518	.	A	G	.	.	CSQ=G|downstream_gene_variant|MODIFIER||100139246|Transcript|XM_002697098.3|protein_coding||||||||||rs382826362|2564|1|||||||||||||,G|downstream_gene_variant|MODIFIER||100139246|Transcript|XM_005223114.1|protein_coding||||||||||rs382826362|2564|1|||||||||||||,G|downstream_gene_variant|MODIFIER||100139246|Transcript|XM_005223112.1|protein_coding||||||||||rs382826362|2564|1|||||||||||||,G|downstrea…
22	54034399	.	G	T	.	.	CSQ=T|downstream_gene_variant|MODIFIER||100139246|Transcript|XM_002697098.3|protein_coding||||||||||rs384116231|4445|1|||||||||||||,T|downstream_gene_variant|MODIFIER||100139246|Transcript|XM_005223114.1|protein_coding||||||||||rs384116231|4445|1|||||||||||||,T|downstream_gene_variant|MODIFIER||530951|Transcript|XM_005223069.1|protein_coding||||||||||rs384116231|4566|-1|||||||||||||,T|downstream_…
22	54085990	.	TTATATATATATATATATATATATATATATATATATATA	TTATATATATATATATATATATATA	.	.	CSQ=TATATATATATATATATATATATA|non_coding_transcript_exon_variant&non_coding_transcript_variant|MODIFIER||ENSBTAG00000046434|Transcript|ENSBTAT00000065985|miRNA|1/1||ENSBTAT00000065985.1:n.62_99delTATATATATATATATATATATATATATATATATATATAinsTATATATATATATATATATATATA||62-99|||||||-1|||||||||||||
22	54107019	.	G	A	.	.	CSQ=A|intron_variant|MODIFIER|LZTFL1|ENSBTAG00000001484|Transcript|ENSBTAT00000001942|protein_coding||1/7|ENSBTAT00000001942.5:c.198-1341G>A|||||||||1||HGNC|HGNC:6741||||||||||,A|intron_variant|MODIFIER||512570|Transcript|NM_001034425.1|protein_coding||1/7|NM_001034425.1:c.199-1341G>A|||||||||1|||||||||||||
22	54131790	.	CGTGTGTGTGTGTGTGTGTGTGTGTG	CGTGTGTGTGTGTGTGTGTGTGTGTGTGTGTGTG	.	.	CSQ=GTGTGTGTGTGTGTGTGTGTGTGTGTGTGTGTG|upstream_gene_variant|MODIFIER||532774|Transcript|XM_005223074.1|protein_coding|||||||||||4432|1|||||||||||||,GTGTGTGTGTGTGTGTGTGTGTGTGTGTGTGTG|upstream_gene_variant|MODIFIER||532774|Transcript|XM_005223072.1|protein_coding|||||||||||4470|1|||||||||||||,GTGTGTGTGTGTGTGTGTGTGTGTGTGTGTGTG|upstream_gene_variant|MODIFIER||532774|Transcript|NM_001080294.2|protein_…
22	54167012	.	C	G	.	.	CSQ=G|intron_variant|MODIFIER||532774|Transcript|XM_005223074.1|protein_coding||7/10|XM_005223074.1:c.1098+4907C>G|||||||rs800366772||1|||||||||||||,G|intron_variant|MODIFIER||532774|Transcript|XM_005223072.1|protein_coding||6/9|XM_005223072.1:c.987+4907C>G|||||||rs800366772||1|||||||||||||,G|intron_variant|MODIFIER||532774|Transcript|NM_001080294.2|protein_coding||7/11|NM_001080294.2:c.1098+4907…
22	54167285	.	G	T	.	.	CSQ=T|intron_variant|MODIFIER||532774|Transcript|XM_005223074.1|protein_coding||7/10|XM_005223074.1:c.1098+5180G>T|||||||rs799434334||1|||||||||||||,T|intron_variant|MODIFIER||532774|Transcript|XM_005223072.1|protein_coding||6/9|XM_005223072.1:c.987+5180G>T|||||||rs799434334||1|||||||||||||,T|intron_variant|MODIFIER||532774|Transcript|NM_001080294.2|protein_coding||7/11|NM_001080294.2:c.1098+5180…
22	54167424	.	G	A	.	.	CSQ=A|intron_variant|MODIFIER||532774|Transcript|XM_005223074.1|protein_coding||7/10|XM_005223074.1:c.1098+5319G>A|||||||rs799133843||1|||||||||||||,A|intron_variant|MODIFIER||532774|Transcript|XM_005223072.1|protein_coding||6/9|XM_005223072.1:c.987+5319G>A|||||||rs799133843||1|||||||||||||,A|intron_variant|MODIFIER||532774|Transcript|NM_001080294.2|protein_coding||7/11|NM_001080294.2:c.1098+5319…
22	54167823	.	C	A	.	.	CSQ=A|intron_variant|MODIFIER||532774|Transcript|XM_005223074.1|protein_coding||7/10|XM_005223074.1:c.1098+5718C>A|||||||||1|||||||||||||,A|intron_variant|MODIFIER||532774|Transcript|XM_005223072.1|protein_coding||6/9|XM_005223072.1:c.987+5718C>A|||||||||1|||||||||||||,A|intron_variant|MODIFIER||532774|Transcript|NM_001080294.2|protein_coding||7/11|NM_001080294.2:c.1098+5718C>A|||||||||1|||||||||…
22	54169558	.	C	T	.	.	CSQ=T|intron_variant|MODIFIER||532774|Transcript|XM_005223074.1|protein_coding||7/10|XM_005223074.1:c.1098+7453C>T|||||||||1|||||||||||||,T|intron_variant|MODIFIER||532774|Transcript|XM_005223072.1|protein_coding||6/9|XM_005223072.1:c.987+7453C>T|||||||||1|||||||||||||,T|intron_variant|MODIFIER||532774|Transcript|NM_001080294.2|protein_coding||7/11|NM_001080294.2:c.1098+7453C>T|||||||||1|||||||||…
22	54171462	.	A	G	.	.	CSQ=G|intron_variant|MODIFIER||532774|Transcript|XM_005223074.1|protein_coding||7/10|XM_005223074.1:c.1098+9357A>G|||||||rs453453450||1|||||||||||||,G|intron_variant|MODIFIER||532774|Transcript|XM_005223072.1|protein_coding||6/9|XM_005223072.1:c.987+9357A>G|||||||rs453453450||1|||||||||||||,G|intron_variant|MODIFIER||532774|Transcript|NM_001080294.2|protein_coding||7/11|NM_001080294.2:c.1098+9357…
22	54174986	.	T	C	.	.	CSQ=C|intron_variant|MODIFIER||532774|Transcript|XM_005223074.1|protein_coding||7/10|XM_005223074.1:c.1099-11411T>C|||||||rs468817773||1|||||||||||||,C|intron_variant|MODIFIER||532774|Transcript|XM_005223072.1|protein_coding||6/9|XM_005223072.1:c.988-11411T>C|||||||rs468817773||1|||||||||||||,C|intron_variant|MODIFIER||532774|Transcript|NM_001080294.2|protein_coding||7/11|NM_001080294.2:c.1099-11…
22	54176266	.	T	G	.	.	CSQ=G|intron_variant|MODIFIER||532774|Transcript|XM_005223074.1|protein_coding||7/10|XM_005223074.1:c.1099-10131T>G|||||||||1|||||||||||||,G|intron_variant|MODIFIER||532774|Transcript|XM_005223072.1|protein_coding||6/9|XM_005223072.1:c.988-10131T>G|||||||||1|||||||||||||,G|intron_variant|MODIFIER||532774|Transcript|NM_001080294.2|protein_coding||7/11|NM_001080294.2:c.1099-10131T>G|||||||||1||||||…
22	54182254	.	C	T	.	.	CSQ=T|intron_variant|MODIFIER||532774|Transcript|XM_005223074.1|protein_coding||7/10|XM_005223074.1:c.1099-4143C>T|||||||rs720685292||1|||||||||||||,T|intron_variant|MODIFIER||532774|Transcript|XM_005223072.1|protein_coding||6/9|XM_005223072.1:c.988-4143C>T|||||||rs720685292||1|||||||||||||,T|intron_variant|MODIFIER||532774|Transcript|NM_001080294.2|protein_coding||7/11|NM_001080294.2:c.1099-4143…
22	54186022	.	C	T	.	.	CSQ=T|intron_variant|MODIFIER||532774|Transcript|XM_005223074.1|protein_coding||7/10|XM_005223074.1:c.1099-375C>T|||||||||1|||||||||||||,T|intron_variant|MODIFIER||532774|Transcript|NM_001080294.2|protein_coding||7/11|NM_001080294.2:c.1099-375C>T|||||||||1|||||||||||||,T|downstream_gene_variant|MODIFIER||101907862|Transcript|XR_239464.1|misc_RNA|||||||||||3950|-1|||||||||||||,T|intron_variant|MOD…
22	54191661	.	C	T	.	.	CSQ=T|intron_variant|MODIFIER||532774|Transcript|XM_005223074.1|protein_coding||10/10|XM_005223074.1:c.1630-60C>T|||||||rs468818061||1|||||||||||||,T|intron_variant|MODIFIER||532774|Transcript|NM_001080294.2|protein_coding||10/11|NM_001080294.2:c.1630-60C>T|||||||rs468818061||1|||||||||||||,T|non_coding_transcript_exon_variant&non_coding_transcript_variant|MODIFIER||101907862|Transcript|XR_239464…
22	54195745	.	GGAAAGAAAGAAAGAAAGAAAGAAAGAAAGA	GGAAAGAAAGAAAGAAAGAAAGAAAGAAAGAAAGAAAGAAAGA	.	.	CSQ=GAAAGAAAGAAAGAAAGAAAGAAAGAAAGAAAGAAAGAAAGA|3_prime_UTR_variant|MODIFIER||532774|Transcript|XM_005223074.1|protein_coding|11/11||XM_005223074.1:c.*3876_*3905delGAAAGAAAGAAAGAAAGAAAGAAAGAAAGAinsGAAAGAAAGAAAGAAAGAAAGAAAGAAAGAAAGAAAGAAAGA||5758-5787|||||||1|||||||||||||,GAAAGAAAGAAAGAAAGAAAGAAAGAAAGAAAGAAAGAAAGA|downstream_gene_variant|MODIFIER|SACM1L|ENSBTAG00000003501|Transcript|ENSBTAT00000004…
22	54196385	.	C	G	.	.	CSQ=G|3_prime_UTR_variant|MODIFIER||532774|Transcript|XM_005223074.1|protein_coding|11/11||XM_005223074.1:c.*4515C>G||6397|||||rs457415153||1|||||||||||||,G|downstream_gene_variant|MODIFIER|SACM1L|ENSBTAG00000003501|Transcript|ENSBTAT00000004549|protein_coding||||||||||rs457415153|2681|-1||HGNC|HGNC:17059||||||||||,G|downstream_gene_variant|MODIFIER||532774|Transcript|NM_001080294.2|protein_codin…
22	54202825	.	A	G	.	.	CSQ=G|intron_variant|MODIFIER|SACM1L|ENSBTAG00000003501|Transcript|ENSBTAT00000004549|protein_coding||19/19|ENSBTAT00000004549.5:c.1627+739T>C|||||||rs208127734||-1||HGNC|HGNC:17059||||||||||,G|intron_variant|MODIFIER||530577|Transcript|NM_001102131.2|protein_coding||19/19|NM_001102131.2:c.1627+739T>C|||||||rs208127734||-1|||||||||||||
22	54202892	.	G	A	.	.	CSQ=A|intron_variant|MODIFIER|SACM1L|ENSBTAG00000003501|Transcript|ENSBTAT00000004549|protein_coding||19/19|ENSBTAT00000004549.5:c.1627+672C>T|||||||rs456220391||-1||HGNC|HGNC:17059||||||||||,A|intron_variant|MODIFIER||530577|Transcript|NM_001102131.2|protein_coding||19/19|NM_001102131.2:c.1627+672C>T|||||||rs456220391||-1|||||||||||||
22	54206802	.	C	G	.	.	CSQ=G|intron_variant|MODIFIER|SACM1L|ENSBTAG00000003501|Transcript|ENSBTAT00000004549|protein_coding||14/19|ENSBTAT00000004549.5:c.1240-494G>C|||||||||-1||HGNC|HGNC:17059||||||||||,G|intron_variant|MODIFIER||530577|Transcript|NM_001102131.2|protein_coding||14/19|NM_001102131.2:c.1240-494G>C|||||||||-1|||||||||||||
22	54249961	.	T	A	.	.	CSQ=A|intron_variant|MODIFIER|SACM1L|ENSBTAG00000003501|Transcript|ENSBTAT00000004549|protein_coding||1/19|ENSBTAT00000004549.5:c.32+2066A>T|||||||rs135706258||-1||HGNC|HGNC:17059||||||||||,A|intron_variant|MODIFIER||530577|Transcript|NM_001102131.2|protein_coding||1/19|NM_001102131.2:c.32+2066A>T|||||||rs135706258||-1|||||||||||||
22	54511184	.	G	A	.	.	CSQ=A|intron_variant|MODIFIER||504609|Transcript|XM_005223035.1|protein_coding||2/20|XM_005223035.1:c.234+2839C>T|||||||||-1|||||||||||||,A|intron_variant|MODIFIER||504609|Transcript|NM_001077846.1|protein_coding||2/20|NM_001077846.1:c.234+2839C>T|||||||||-1|||||||||||||,A|intron_variant|MODIFIER|LARS2|ENSBTAG00000007315|Transcript|ENSBTAT00000053558|protein_coding||2/21|ENSBTAT00000053558.2:c.23…
22	54617577	.	A	G	.	.	CSQ=G|intergenic_variant|MODIFIER||||||||||||||||||||||||||||||
22	54627339	.	C	G	.	.	CSQ=G|intergenic_variant|MODIFIER|||||||||||||||rs210077455|||||||||||||||
22	54640380	.	ATTTTTTT	ATTTTTT	.	.	CSQ=TTTTTT|downstream_gene_variant|MODIFIER||788085|Transcript|NM_001081626.1|protein_coding|||||||||||3413|1|||||||||||||,TTTTTT|downstream_gene_variant|MODIFIER|TMEM158|ENSBTAG00000031287|Transcript|ENSBTAT00000044329|protein_coding|||||||||||3416|1||HGNC|HGNC:30293||||||||||
22	54640848	.	A	G	.	.	CSQ=G|downstream_gene_variant|MODIFIER||788085|Transcript|NM_001081626.1|protein_coding||||||||||rs384777496|3880|1|||||||||||||,G|downstream_gene_variant|MODIFIER|TMEM158|ENSBTAG00000031287|Transcript|ENSBTAT00000044329|protein_coding||||||||||rs384777496|3883|1||HGNC|HGNC:30293||||||||||
22	54640924	.	A	G	.	.	CSQ=G|downstream_gene_variant|MODIFIER||788085|Transcript|NM_001081626.1|protein_coding||||||||||rs378054266|3956|1|||||||||||||,G|downstream_gene_variant|MODIFIER|TMEM158|ENSBTAG00000031287|Transcript|ENSBTAT00000044329|protein_coding||||||||||rs378054266|3959|1||HGNC|HGNC:30293||||||||||
22	54641148	.	G	C	.	.	CSQ=C|downstream_gene_variant|MODIFIER||788085|Transcript|NM_001081626.1|protein_coding||||||||||rs381394557|4180|1|||||||||||||,C|downstream_gene_variant|MODIFIER|TMEM158|ENSBTAG00000031287|Transcript|ENSBTAT00000044329|protein_coding||||||||||rs381394557|4183|1||HGNC|HGNC:30293||||||||||
22	54641217	.	G	T	.	.	CSQ=T|downstream_gene_variant|MODIFIER||788085|Transcript|NM_001081626.1|protein_coding||||||||||rs379895983|4249|1|||||||||||||,T|downstream_gene_variant|MODIFIER|TMEM158|ENSBTAG00000031287|Transcript|ENSBTAT00000044329|protein_coding||||||||||rs379895983|4252|1||HGNC|HGNC:30293||||||||||
22	54642170	.	C	T	.	.	CSQ=T|intergenic_variant|MODIFIER|||||||||||||||rs110974924|||||||||||||||
22	54654032	.	C	A	.	.	CSQ=A|intergenic_variant|MODIFIER|||||||||||||||rs137283874|||||||||||||||
22	54875593	.	C	T	.	.	CSQ=T|intron_variant|MODIFIER||506728|Transcript|XM_005223040.1|protein_coding||6/7|XM_005223040.1:c.706+815C>T|||||||rs378341405||1|||||||||||||,T|intron_variant|MODIFIER||506728|Transcript|XM_005223041.1|protein_coding||6/7|XM_005223041.1:c.694+815C>T|||||||rs378341405||1|||||||||||||,T|intron_variant|MODIFIER||506728|Transcript|XM_005223036.1|protein_coding||6/7|XM_005223036.1:c.706+815C>T||||…
22	54937150	.	C	T	.	.	CSQ=T|intergenic_variant|MODIFIER|||||||||||||||rs517516922|||||||||||||||
22	54940272	.	A	G	.	.	CSQ=G|intergenic_variant|MODIFIER||||||||||||||||||||||||||||||
22	55017434	.	CCACACACACACACA	CCACACACACACACACA	.	.	CSQ=CACACACACACACACA|intron_variant|MODIFIER||613800|Transcript|NM_001191245.1|protein_coding||14/17|NM_001191245.1:c.2568+2411_2568+2424delTGTGTGTGTGTGTGinsTGTGTGTGTGTGTGTG|||||||||-1|||||||||||||,CACACACACACACACA|intron_variant|MODIFIER|ATP2B2|ENSBTAG00000001305|Transcript|ENSBTAT00000001723|protein_coding||19/27|ENSBTAT00000001723.5:c.2652-36_2652-23delTGTGTGTGTGTGTGinsTGTGTGTGTGTGTGTG||||||||…
22	55024351	.	G	GT	.	.	CSQ=T|intron_variant|MODIFIER||613800|Transcript|NM_001191245.1|protein_coding||10/17|NM_001191245.1:c.2002-482_2002-481insA|||||||||-1|||||||||||||,T|intron_variant|MODIFIER|ATP2B2|ENSBTAG00000001305|Transcript|ENSBTAT00000001723|protein_coding||12/27|ENSBTAT00000001723.5:c.2002-482_2002-481insA|||||||||-1||EntrezGene|||||||||||
22	55203646	.	A	T	.	.	CSQ=T|intron_variant|MODIFIER|ATP2B2|ENSBTAG00000001305|Transcript|ENSBTAT00000001723|protein_coding||2/27|ENSBTAT00000001723.5:c.-307+3956T>A|||||||rs383477852||-1||EntrezGene|||||||||||
22	55291877	.	CATA	CA	.	.	CSQ=A|intron_variant|MODIFIER|ATP2B2|ENSBTAG00000001305|Transcript|ENSBTAT00000001723|protein_coding||1/27|ENSBTAT00000001723.5:c.-402+10152_-402+10154delTATinsT|||||||||-1||EntrezGene|||||||||||
22	55569932	.	G	A	.	.	CSQ=A|intron_variant|MODIFIER|SLC6A11|ENSBTAG00000038962|Transcript|ENSBTAT00000038826|protein_coding||6/13|ENSBTAT00000038826.4:c.888+9707G>A|||||||||1||EntrezGene|||||||||||,A|intron_variant|MODIFIER||616071|Transcript|NM_001206903.1|protein_coding||6/13|NM_001206903.1:c.885+9707G>A|||||||||1|||||||||||||
22	55861261	.	A	C	.	.	CSQ=C|intergenic_variant|MODIFIER|||||||||||||||rs136441061|||||||||||||||
22	55869040	.	T	C	.	.	CSQ=C|intergenic_variant|MODIFIER|||||||||||||||rs384572844|||||||||||||||
22	55869325	.	T	G	.	.	CSQ=G|intergenic_variant|MODIFIER|||||||||||||||rs381105268|||||||||||||||
22	55869326	.	C	T	.	.	CSQ=T|intergenic_variant|MODIFIER|||||||||||||||rs386013118|||||||||||||||
22	55870670	.	CAGAGAGAGAGAGAGAG	CAGAGAGAGAGAGAGAGAG	.	.	CSQ=AGAGAGAGAGAGAGAGAG|intergenic_variant|MODIFIER||||||||||||||||||||||||||||||
22	55888230	.	G	A	.	.	CSQ=A|intron_variant|MODIFIER||281231|Transcript|NM_174083.3|protein_coding||1/1|NM_174083.3:c.-35+2380G>A|||||||rs723965350||1|||||||||||||
22	56064478	.	T	C	.	.	CSQ=C|intron_variant|MODIFIER|ATG7|ENSBTAG00000035827|Transcript|ENSBTAT00000050314|protein_coding||17/18|ENSBTAT00000050314.3:c.1956+16438T>C|||||||rs42015868||1||HGNC|HGNC:16935||||||||||,C|intron_variant|MODIFIER||787967|Transcript|NM_001083795.2|protein_coding||17/18|NM_001083795.2:c.1956+16438T>C|||||||rs42015868||1|||||||||||||,C|intron_variant|MODIFIER||787967|Transcript|NM_001142967.1|pro…
22	56204113	.	GAG	GAGAAG	.	.	CSQ=AGAAG|intron_variant|MODIFIER||787967|Transcript|NM_001142967.1|protein_coding||18/18|NM_001142967.1:c.2080-13179_2080-13178delAGinsAGAAG|||||||||1|||||||||||||,AGAAG|intron_variant|MODIFIER|ATG7|ENSBTAG00000035827|Transcript|ENSBTAT00000043980|protein_coding||18/18|ENSBTAT00000043980.3:c.2080-13179_2080-13178delAGinsAGAAG|||||||||1||HGNC|HGNC:16935||||||||||
22	56213672	.	AGCAGC	AGCAGCGGCAGC	.	.	CSQ=GCAGCGGCAGC|downstream_gene_variant|MODIFIER||613904|Transcript|XM_005223080.1|protein_coding|||||||||||4602|-1|||||||||||||,GCAGCGGCAGC|downstream_gene_variant|MODIFIER||613904|Transcript|XM_005223081.1|protein_coding|||||||||||4602|-1|||||||||||||,GCAGCGGCAGC|downstream_gene_variant|MODIFIER||613904|Transcript|XM_005223083.1|protein_coding|||||||||||4602|-1|||||||||||||,GCAGCGGCAGC|downstre…
22	56249898	.	T	C	.	.	CSQ=C|intron_variant|MODIFIER||613904|Transcript|XM_005223080.1|protein_coding||2/4|XM_005223080.1:c.374+4698A>G|||||||rs720519153||-1|||||||||||||,C|intron_variant|MODIFIER||613904|Transcript|XM_005223081.1|protein_coding||3/5|XM_005223081.1:c.359+4698A>G|||||||rs720519153||-1|||||||||||||,C|intron_variant|MODIFIER||613904|Transcript|NM_001099128.1|protein_coding||2/4|NM_001099128.1:c.272+4698A>…
22	56297866	.	C	CATATTTAAG	.	.	CSQ=ATATTTAAG|intron_variant|MODIFIER||613904|Transcript|XM_005223084.1|protein_coding||2/5|XM_005223084.1:c.65-43082_65-43081insCTTAAATAT|||||||||-1|||||||||||||,ATATTTAAG|intron_variant|MODIFIER||613904|Transcript|XM_005223081.1|protein_coding||2/5|XM_005223081.1:c.170-43082_170-43081insCTTAAATAT|||||||||-1|||||||||||||,ATATTTAAG|intron_variant|MODIFIER||613904|Transcript|XM_005223082.1|protein…
22	56322215	.	G	A	.	.	CSQ=A|intron_variant|MODIFIER||613904|Transcript|XM_005223084.1|protein_coding||2/5|XM_005223084.1:c.64+39001C>T|||||||rs475372826||-1|||||||||||||,A|intron_variant|MODIFIER||613904|Transcript|XM_005223081.1|protein_coding||2/5|XM_005223081.1:c.169+39001C>T|||||||rs475372826||-1|||||||||||||,A|intron_variant|MODIFIER||613904|Transcript|XM_005223082.1|protein_coding||2/5|XM_005223082.1:c.169+39001…
22	56346259	.	C	G	.	.	CSQ=G|intron_variant|MODIFIER||613904|Transcript|XM_005223084.1|protein_coding||2/5|XM_005223084.1:c.64+14957G>C|||||||rs42017721||-1|||||||||||||,G|intron_variant|MODIFIER||613904|Transcript|XM_005223081.1|protein_coding||2/5|XM_005223081.1:c.169+14957G>C|||||||rs42017721||-1|||||||||||||,G|intron_variant|MODIFIER||613904|Transcript|XM_005223082.1|protein_coding||2/5|XM_005223082.1:c.169+14957G>…
22	56355703	.	TTCC	TTCCGTCC	.	.	CSQ=TCCGTCC|intron_variant|MODIFIER||613904|Transcript|XM_005223084.1|protein_coding||2/5|XM_005223084.1:c.64+5510_64+5512delGGAinsGGACGGA|||||||||-1|||||||||||||,TCCGTCC|intron_variant|MODIFIER||613904|Transcript|XM_005223081.1|protein_coding||2/5|XM_005223081.1:c.169+5510_169+5512delGGAinsGGACGGA|||||||||-1|||||||||||||,TCCGTCC|intron_variant|MODIFIER||613904|Transcript|XM_005223082.1|protein_c…
22	56356192	.	A	G	.	.	CSQ=G|intron_variant|MODIFIER||613904|Transcript|XM_005223084.1|protein_coding||2/5|XM_005223084.1:c.64+5024T>C|||||||rs133985829||-1|||||||||||||,G|intron_variant|MODIFIER||613904|Transcript|XM_005223081.1|protein_coding||2/5|XM_005223081.1:c.169+5024T>C|||||||rs133985829||-1|||||||||||||,G|intron_variant|MODIFIER||613904|Transcript|XM_005223082.1|protein_coding||2/5|XM_005223082.1:c.169+5024T>C…
22	56375938	.	T	C	.	.	CSQ=C|upstream_gene_variant|MODIFIER||613904|Transcript|XM_005223084.1|protein_coding|||||||||||2323|-1|||||||||||||,C|upstream_gene_variant|MODIFIER||613904|Transcript|XM_005223081.1|protein_coding|||||||||||1704|-1|||||||||||||,C|upstream_gene_variant|MODIFIER||613904|Transcript|XM_005223082.1|protein_coding|||||||||||1704|-1|||||||||||||,C|upstream_gene_variant|MODIFIER||613904|Transcript|XM_0…
22	56414586	.	A	G	.	.	CSQ=G|intergenic_variant|MODIFIER|||||||||||||||rs715741166|||||||||||||||
22	56450355	.	T	A	.	.	CSQ=A|intron_variant|MODIFIER||514330|Transcript|NM_001079774.1|protein_coding||5/7|NM_001079774.1:c.709-4188A>T|||||||rs720833798||-1|||||||||||||,A|intron_variant|MODIFIER||514330|Transcript|XM_005223059.1|protein_coding||5/7|XM_005223059.1:c.708+4220A>T|||||||rs720833798||-1|||||||||||||,A|intron_variant|MODIFIER||ENSBTAG00000003328|Transcript|ENSBTAT00000004316|protein_coding||5/7|ENSBTAT0000…
22	56466396	.	C	T	.	.	CSQ=T|intron_variant|MODIFIER||514330|Transcript|NM_001079774.1|protein_coding||4/7|NM_001079774.1:c.562+5504G>A|||||||rs722212772||-1|||||||||||||,T|intron_variant|MODIFIER||514330|Transcript|XM_005223059.1|protein_coding||4/7|XM_005223059.1:c.562+5504G>A|||||||rs722212772||-1|||||||||||||,T|intron_variant|MODIFIER||ENSBTAG00000003328|Transcript|ENSBTAT00000004316|protein_coding||4/7|ENSBTAT0000…
22	56472910	.	C	T	.	.	CSQ=T|intron_variant|MODIFIER||514330|Transcript|NM_001079774.1|protein_coding||3/7|NM_001079774.1:c.412-860G>A|||||||rs714676641||-1|||||||||||||,T|intron_variant|MODIFIER||514330|Transcript|XM_005223059.1|protein_coding||3/7|XM_005223059.1:c.412-860G>A|||||||rs714676641||-1|||||||||||||,T|intron_variant|MODIFIER||ENSBTAG00000003328|Transcript|ENSBTAT00000004316|protein_coding||3/7|ENSBTAT000000…
22	56484456	.	C	T	.	.	CSQ=T|intron_variant|MODIFIER||514330|Transcript|NM_001079774.1|protein_coding||1/7|NM_001079774.1:c.136-347G>A|||||||rs724000263||-1|||||||||||||,T|intron_variant|MODIFIER||514330|Transcript|XM_005223059.1|protein_coding||1/7|XM_005223059.1:c.136-347G>A|||||||rs724000263||-1|||||||||||||,T|intron_variant|MODIFIER||ENSBTAG00000003328|Transcript|ENSBTAT00000004316|protein_coding||1/7|ENSBTAT000000…
22	56531753	.	AGGCG	AGGCGGCG	.	.	CSQ=GGCGGCG|inframe_insertion|MODERATE||613414|Transcript|NM_001101221.1|protein_coding|2/3||NM_001101221.1:c.148_151delCGCCinsCGCCGCC|NP_001094691.1:p.Arg50dup|413-416|148-151|50-51|RL/RRL|CGCCtc/CGCCGCCtc|||-1|||||||||||||,GGCGGCG|inframe_insertion|MODERATE|TRH|ENSBTAG00000005306|Transcript|ENSBTAT00000006982|protein_coding|2/3||ENSBTAT00000006982.5:c.148_151delCGCCinsCGCCGCC|ENSBTAP00000006982…
22	56534054	.	C	T	.	.	CSQ=T|upstream_gene_variant|MODIFIER||613414|Transcript|NM_001101221.1|protein_coding||||||||||rs476239345|899|-1|||||||||||||,T|upstream_gene_variant|MODIFIER|TRH|ENSBTAG00000005306|Transcript|ENSBTAT00000006982|protein_coding||||||||||rs476239345|899|-1||HGNC|HGNC:12298||||||||||
22	56561427	.	A	C	.	.	CSQ=C|intergenic_variant|MODIFIER|||||||||||||||rs381881871|||||||||||||||
22	56562308	.	C	A	.	.	CSQ=A|intergenic_variant|MODIFIER|||||||||||||||rs382848111|||||||||||||||
22	56566065	.	CAATAAGTAAATAA	CAA	.	.	CSQ=AA|intergenic_variant|MODIFIER||||||||||||||||||||||||||||||
22	56571187	.	C	T	.	.	CSQ=T|upstream_gene_variant|MODIFIER||101902167|Transcript|XR_239470.1|misc_RNA||||||||||rs380081566|4357|1|||||||||||||
22	56737792	.	C	T	.	.	CSQ=T|intron_variant|MODIFIER||510486|Transcript|NM_001101925.1|protein_coding||2/3|NM_001101925.1:c.963-709C>T|||||||||1|||||||||||||,T|intron_variant|MODIFIER||510486|Transcript|XM_005223057.1|protein_coding||5/6|XM_005223057.1:c.1509-709C>T|||||||||1|||||||||||||,T|intron_variant|MODIFIER|TMCC1|ENSBTAG00000006614|Transcript|ENSBTAT00000008676|protein_coding||2/3|ENSBTAT00000008676.5:c.963-709C…
22	56759440	.	G	A	.	.	CSQ=A|downstream_gene_variant|MODIFIER||101902219|Transcript|XR_239471.1|misc_RNA||||||||||rs478264502|2277|-1|||||||||||||
22	56884036	.	C	T	.	.	CSQ=T|intron_variant|MODIFIER||536731|Transcript|XM_005223075.1|protein_coding||26/30|XM_005223075.1:c.3322-383G>A|||||||rs448376062||-1|||||||||||||,T|intron_variant|MODIFIER|IFT122|ENSBTAG00000019121|Transcript|ENSBTAT00000036487|protein_coding||25/29|ENSBTAT00000036487.4:c.3154-383G>A|||||||rs448376062||-1||HGNC|HGNC:13556||||||||||,T|intron_variant|MODIFIER||536731|Transcript|XM_005223076.1|p…
22	56892720	.	C	T	.	.	CSQ=T|intron_variant|MODIFIER||536731|Transcript|XM_005223075.1|protein_coding||21/30|XM_005223075.1:c.2716-393G>A|||||||rs478369147||-1|||||||||||||,T|intron_variant|MODIFIER|IFT122|ENSBTAG00000019121|Transcript|ENSBTAT00000036487|protein_coding||20/29|ENSBTAT00000036487.4:c.2548-393G>A|||||||rs478369147||-1||HGNC|HGNC:13556||||||||||,T|intron_variant|MODIFIER||536731|Transcript|XM_005223076.1|p…
22	56965236	.	A	G	.	.	CSQ=G|upstream_gene_variant|MODIFIER|EFCAB12|ENSBTAG00000021643|Transcript|ENSBTAT00000028840|protein_coding||||||||||rs209493427|623|1||HGNC|HGNC:28061||||||||||,G|5_prime_UTR_variant|MODIFIER||514973|Transcript|XM_002697088.3|protein_coding|1/9||XM_002697088.3:c.-434A>G||318|||||rs209493427||1|||||||||||||,G|5_prime_UTR_variant|MODIFIER||514973|Transcript|XM_005223117.1|protein_coding|1/9||XM_0…
22	57021375	.	A	C	.	.	CSQ=C|upstream_gene_variant|MODIFIER|CAND2|ENSBTAG00000015273|Transcript|ENSBTAT00000064392|protein_coding||||||||||rs797231462|4154|-1||EntrezGene|||||||||||,C|upstream_gene_variant|MODIFIER||533826|Transcript|NM_001206543.1|protein_coding||||||||||rs797231462|4159|-1|||||||||||||,C|upstream_gene_variant|MODIFIER|CAND2|ENSBTAG00000015273|Transcript|ENSBTAT00000044086|protein_coding||||||||||rs79…
22	57039606	.	CTGTCTATGGGATTCTCCAGGCAAGAATACTGGAGTGTGTTG	CTG	.	.	CSQ=TG|intron_variant|MODIFIER|TMEM40|ENSBTAG00000000161|Transcript|ENSBTAT00000036498|protein_coding||1/11|ENSBTAT00000036498.3:c.-2-5963_-2-5923delTGTCTATGGGATTCTCCAGGCAAGAATACTGGAGTGTGTTGinsTG|||||||||1||HGNC|HGNC:25620||||||||||,TG|intron_variant|MODIFIER||505490|Transcript|XM_002697107.3|protein_coding||1/11|XM_002697107.3:c.-8-5963_-8-5923delTGTCTATGGGATTCTCCAGGCAAGAATACTGGAGTGTGTTGinsTG|||…
22	57071889	.	G	A	.	.	CSQ=A|intergenic_variant|MODIFIER|||||||||||||||rs441999157|||||||||||||||
22	57091185	.	GCAGTC	GC	.	.	CSQ=C|intergenic_variant|MODIFIER||||||||||||||||||||||||||||||
22	57155257	.	A	G	.	.	CSQ=G|downstream_gene_variant|MODIFIER||ENSBTAG00000045748|Transcript|ENSBTAT00000054270|protein_coding||||||||||rs463091192|1739|-1|||||||||||||,G|intron_variant|MODIFIER||100336829|Transcript|XM_002697124.2|protein_coding||2/2|XM_002697124.2:c.151-21A>G|||||||rs463091192||1|||||||||||||,G|intron_variant|MODIFIER|RAF1|ENSBTAG00000004514|Transcript|ENSBTAT00000005930|protein_coding||1/7|ENSBTAT00…
22	57189393	.	T	A	.	.	CSQ=A|intron_variant|MODIFIER|RAF1|ENSBTAG00000004514|Transcript|ENSBTAT00000005930|protein_coding||2/7|ENSBTAT00000005930.5:c.207+2336T>A|||||||rs209402228||1||HGNC|HGNC:9829||||||||||,A|intron_variant|MODIFIER||521196|Transcript|NM_001102505.1|protein_coding||2/7|NM_001102505.1:c.207+2336T>A|||||||rs209402228||1|||||||||||||
22	57193504	.	C	T	.	.	CSQ=T|intron_variant|MODIFIER|RAF1|ENSBTAG00000004514|Transcript|ENSBTAT00000005930|protein_coding||2/7|ENSBTAT00000005930.5:c.208-3868C>T|||||||rs475202441||1||HGNC|HGNC:9829||||||||||,T|intron_variant|MODIFIER||521196|Transcript|NM_001102505.1|protein_coding||2/7|NM_001102505.1:c.208-3868C>T|||||||rs475202441||1|||||||||||||
22	57259986	.	G	C	.	.	CSQ=C|downstream_gene_variant|MODIFIER||782327|Transcript|XM_002697132.3|protein_coding||||||||||rs521259938|2529|1|||||||||||||,C|downstream_gene_variant|MODIFIER|MKRN2OS|ENSBTAG00000024991|Transcript|ENSBTAT00000034856|protein_coding||||||||||rs521259938|2664|1||HGNC|HGNC:40375||||||||||
22	57261570	.	AGACATGGAACAATGGAC	AGAC	.	.	CSQ=GAC|downstream_gene_variant|MODIFIER||782327|Transcript|XM_002697132.3|protein_coding|||||||||||4114|1|||||||||||||,GAC|downstream_gene_variant|MODIFIER|MKRN2OS|ENSBTAG00000024991|Transcript|ENSBTAT00000034856|protein_coding|||||||||||4249|1||HGNC|HGNC:40375||||||||||
22	57263257	.	G	A	.	.	CSQ=A|intergenic_variant|MODIFIER||||||||||||||||||||||||||||||
22	57265632	.	G	C	.	.	CSQ=C|intergenic_variant|MODIFIER|||||||||||||||rs799388743|||||||||||||||
22	57268174	.	T	A	.	.	CSQ=A|intergenic_variant|MODIFIER|||||||||||||||rs519179765|||||||||||||||
22	57270443	.	T	C	.	.	CSQ=C|downstream_gene_variant|MODIFIER||515511|Transcript|XM_005223140.1|protein_coding|||||||||||4432|-1|||||||||||||,C|downstream_gene_variant|MODIFIER|TSEN2|ENSBTAG00000037980|Transcript|ENSBTAT00000044043|protein_coding|||||||||||4443|-1||HGNC|HGNC:28422||||||||||,C|downstream_gene_variant|MODIFIER||515511|Transcript|XM_005223138.1|protein_coding|||||||||||4432|-1|||||||||||||,C|downstream_ge…
22	57286234	.	C	T	.	.	CSQ=T|intron_variant|MODIFIER|TSEN2|ENSBTAG00000037980|Transcript|ENSBTAT00000044041|protein_coding||8/11|ENSBTAT00000044041.3:c.1081+3211G>A|||||||rs517054590||-1||HGNC|HGNC:28422||||||||||,T|intron_variant|MODIFIER||515511|Transcript|XM_005223140.1|protein_coding||8/11|XM_005223140.1:c.1081+3211G>A|||||||rs517054590||-1|||||||||||||,T|intron_variant|MODIFIER||515511|Transcript|NM_001042477.1|pr…
22	57286290	.	T	C	.	.	CSQ=C|intron_variant|MODIFIER|TSEN2|ENSBTAG00000037980|Transcript|ENSBTAT00000044041|protein_coding||8/11|ENSBTAT00000044041.3:c.1081+3155A>G|||||||rs525529290||-1||HGNC|HGNC:28422||||||||||,C|intron_variant|MODIFIER||515511|Transcript|XM_005223140.1|protein_coding||8/11|XM_005223140.1:c.1081+3155A>G|||||||rs525529290||-1|||||||||||||,C|intron_variant|MODIFIER||515511|Transcript|NM_001042477.1|pr…
22	57292837	.	C	A	.	.	CSQ=A|intron_variant|MODIFIER|TSEN2|ENSBTAG00000037980|Transcript|ENSBTAT00000044041|protein_coding||6/11|ENSBTAT00000044041.3:c.892-921G>T|||||||rs136592407||-1||HGNC|HGNC:28422||||||||||,A|intron_variant|MODIFIER||515511|Transcript|XM_005223140.1|protein_coding||6/11|XM_005223140.1:c.892-921G>T|||||||rs136592407||-1|||||||||||||,A|intron_variant|MODIFIER||515511|Transcript|NM_001042477.1|protei…
22	57293868	.	T	A	.	.	CSQ=A|intron_variant|MODIFIER|TSEN2|ENSBTAG00000037980|Transcript|ENSBTAT00000044041|protein_coding||6/11|ENSBTAT00000044041.3:c.892-1952A>T|||||||rs517990997||-1||HGNC|HGNC:28422||||||||||,A|intron_variant|MODIFIER||515511|Transcript|XM_005223140.1|protein_coding||6/11|XM_005223140.1:c.892-1952A>T|||||||rs517990997||-1|||||||||||||,A|intron_variant|MODIFIER||515511|Transcript|NM_001042477.1|prot…
22	57302152	.	G	A	.	.	CSQ=A|intron_variant|MODIFIER|TSEN2|ENSBTAG00000037980|Transcript|ENSBTAT00000044041|protein_coding||4/11|ENSBTAT00000044041.3:c.309-671C>T|||||||rs526600819||-1||HGNC|HGNC:28422||||||||||,A|intron_variant|MODIFIER||515511|Transcript|XM_005223140.1|protein_coding||4/11|XM_005223140.1:c.309-671C>T|||||||rs526600819||-1|||||||||||||,A|intron_variant|MODIFIER||515511|Transcript|NM_001042477.1|protei…
22	57302925	.	G	A	.	.	CSQ=A|intron_variant|MODIFIER|TSEN2|ENSBTAG00000037980|Transcript|ENSBTAT00000044041|protein_coding||4/11|ENSBTAT00000044041.3:c.309-1444C>T|||||||rs516027883||-1||HGNC|HGNC:28422||||||||||,A|intron_variant|MODIFIER||515511|Transcript|XM_005223140.1|protein_coding||4/11|XM_005223140.1:c.309-1444C>T|||||||rs516027883||-1|||||||||||||,A|intron_variant|MODIFIER||515511|Transcript|NM_001042477.1|prot…
22	57304554	.	G	A	.	.	CSQ=A|intron_variant|MODIFIER|TSEN2|ENSBTAG00000037980|Transcript|ENSBTAT00000044041|protein_coding||4/11|ENSBTAT00000044041.3:c.308+263C>T|||||||rs207860386||-1||HGNC|HGNC:28422||||||||||,A|intron_variant|MODIFIER||515511|Transcript|XM_005223140.1|protein_coding||4/11|XM_005223140.1:c.308+263C>T|||||||rs207860386||-1|||||||||||||,A|intron_variant|MODIFIER||515511|Transcript|NM_001042477.1|protei…
22	57304756	.	G	A	.	.	CSQ=A|intron_variant|MODIFIER|TSEN2|ENSBTAG00000037980|Transcript|ENSBTAT00000044041|protein_coding||4/11|ENSBTAT00000044041.3:c.308+61C>T|||||||rs519030047||-1||HGNC|HGNC:28422||||||||||,A|intron_variant|MODIFIER||515511|Transcript|XM_005223140.1|protein_coding||4/11|XM_005223140.1:c.308+61C>T|||||||rs519030047||-1|||||||||||||,A|intron_variant|MODIFIER||515511|Transcript|NM_001042477.1|protein_…
22	57306259	.	C	T	.	.	CSQ=T|intron_variant|MODIFIER|TSEN2|ENSBTAG00000037980|Transcript|ENSBTAT00000044041|protein_coding||3/11|ENSBTAT00000044041.3:c.272-1406G>A|||||||rs518564593||-1||HGNC|HGNC:28422||||||||||,T|intron_variant|MODIFIER||515511|Transcript|XM_005223140.1|protein_coding||3/11|XM_005223140.1:c.272-1406G>A|||||||rs518564593||-1|||||||||||||,T|intron_variant|MODIFIER||515511|Transcript|NM_001042477.1|prot…
22	57311007	.	C	T	.	.	CSQ=T|intron_variant|MODIFIER|TSEN2|ENSBTAG00000037980|Transcript|ENSBTAT00000044041|protein_coding||2/11|ENSBTAT00000044041.3:c.189+367G>A|||||||||-1||HGNC|HGNC:28422||||||||||,T|intron_variant|MODIFIER||515511|Transcript|XM_005223140.1|protein_coding||2/11|XM_005223140.1:c.189+367G>A|||||||||-1|||||||||||||,T|intron_variant|MODIFIER||515511|Transcript|NM_001042477.1|protein_coding||2/11|NM_0010…
22	57311271	.	G	C	.	.	CSQ=C|intron_variant|MODIFIER|TSEN2|ENSBTAG00000037980|Transcript|ENSBTAT00000044041|protein_coding||2/11|ENSBTAT00000044041.3:c.189+103C>G|||||||rs442927283||-1||HGNC|HGNC:28422||||||||||,C|intron_variant|MODIFIER||515511|Transcript|XM_005223140.1|protein_coding||2/11|XM_005223140.1:c.189+103C>G|||||||rs442927283||-1|||||||||||||,C|intron_variant|MODIFIER||515511|Transcript|NM_001042477.1|protei…
22	57334003	.	GTT	GT	.	.	CSQ=T|intron_variant&non_coding_transcript_variant|MODIFIER||724061|Transcript|NR_003096.1|misc_RNA||9/19|NR_003096.1:n.1435-22417_1435-22416delAAinsA|||||||||-1|||||||||||||,T|intron_variant&non_coding_transcript_variant|MODIFIER||724061|Transcript|NR_003097.1|misc_RNA||9/20|NR_003097.1:n.1435-13715_1435-13714delAAinsA|||||||||-1|||||||||||||
22	57341345	.	G	A	.	.	CSQ=A|intron_variant&non_coding_transcript_variant|MODIFIER||724061|Transcript|NR_003096.1|misc_RNA||9/19|NR_003096.1:n.1435-29757C>T|||||||rs520463242||-1|||||||||||||,A|intron_variant&non_coding_transcript_variant|MODIFIER||724061|Transcript|NR_003097.1|misc_RNA||9/20|NR_003097.1:n.1435-21055C>T|||||||rs520463242||-1|||||||||||||
22	57347913	.	G	A	.	.	CSQ=A|intron_variant&non_coding_transcript_variant|MODIFIER||724061|Transcript|NR_003096.1|misc_RNA||9/19|NR_003096.1:n.1435-36325C>T|||||||||-1|||||||||||||,A|intron_variant&non_coding_transcript_variant|MODIFIER||724061|Transcript|NR_003097.1|misc_RNA||9/20|NR_003097.1:n.1435-27623C>T|||||||||-1|||||||||||||
22	57349848	.	G	A	.	.	CSQ=A|intron_variant&non_coding_transcript_variant|MODIFIER||724061|Transcript|NR_003096.1|misc_RNA||9/19|NR_003096.1:n.1434+35132C>T|||||||rs798394905||-1|||||||||||||,A|intron_variant&non_coding_transcript_variant|MODIFIER||724061|Transcript|NR_003097.1|misc_RNA||9/20|NR_003097.1:n.1435-29558C>T|||||||rs798394905||-1|||||||||||||
22	57351804	.	G	A	.	.	CSQ=A|intron_variant&non_coding_transcript_variant|MODIFIER||724061|Transcript|NR_003096.1|misc_RNA||9/19|NR_003096.1:n.1434+33176C>T|||||||rs798386600||-1|||||||||||||,A|intron_variant&non_coding_transcript_variant|MODIFIER||724061|Transcript|NR_003097.1|misc_RNA||9/20|NR_003097.1:n.1435-31514C>T|||||||rs798386600||-1|||||||||||||
22	57353478	.	C	T	.	.	CSQ=T|intron_variant&non_coding_transcript_variant|MODIFIER||724061|Transcript|NR_003096.1|misc_RNA||9/19|NR_003096.1:n.1434+31502G>A|||||||rs799725120||-1|||||||||||||,T|intron_variant&non_coding_transcript_variant|MODIFIER||724061|Transcript|NR_003097.1|misc_RNA||9/20|NR_003097.1:n.1434+31502G>A|||||||rs799725120||-1|||||||||||||
22	57362451	.	G	T	.	.	CSQ=T|downstream_gene_variant|MODIFIER||281993|Transcript|XM_005223124.1|protein_coding|||||||||||4540|-1|||||||||||||,T|downstream_gene_variant|MODIFIER||281993|Transcript|XM_005223126.1|protein_coding|||||||||||4540|-1|||||||||||||,T|intron_variant&non_coding_transcript_variant|MODIFIER||724061|Transcript|NR_003096.1|misc_RNA||9/19|NR_003096.1:n.1434+22529C>A|||||||||-1|||||||||||||,T|intron_va…
22	57363386	.	G	A	.	.	CSQ=A|downstream_gene_variant|MODIFIER||281993|Transcript|XM_005223124.1|protein_coding|||||||||||3605|-1|||||||||||||,A|downstream_gene_variant|MODIFIER||281993|Transcript|XM_005223126.1|protein_coding|||||||||||3605|-1|||||||||||||,A|intron_variant&non_coding_transcript_variant|MODIFIER||724061|Transcript|NR_003096.1|misc_RNA||9/19|NR_003096.1:n.1434+21594C>T|||||||||-1|||||||||||||,A|intron_va…
22	57373328	.	G	T	.	.	CSQ=T|intron_variant|MODIFIER||281993|Transcript|XM_005223124.1|protein_coding||7/7|XM_005223124.1:c.1181-5880C>A|||||||rs799640843||-1|||||||||||||,T|intron_variant|MODIFIER||281993|Transcript|XM_005223126.1|protein_coding||7/7|XM_005223126.1:c.1181-5880C>A|||||||rs799640843||-1|||||||||||||,T|intron_variant&non_coding_transcript_variant|MODIFIER||724061|Transcript|NR_003096.1|misc_RNA||9/19|NR_…
22	57381487	.	A	G	.	.	CSQ=G|intron_variant|MODIFIER||281993|Transcript|XM_005223124.1|protein_coding||7/7|XM_005223124.1:c.1180+3493T>C|||||||rs799777399||-1|||||||||||||,G|intron_variant|MODIFIER||281993|Transcript|XM_005223126.1|protein_coding||7/7|XM_005223126.1:c.1180+3493T>C|||||||rs799777399||-1|||||||||||||,G|intron_variant&non_coding_transcript_variant|MODIFIER||724061|Transcript|NR_003096.1|misc_RNA||9/19|NR_…
22	57383432	.	ATTT	ATTTT	.	.	CSQ=TTTT|intron_variant|MODIFIER||281993|Transcript|XM_005223124.1|protein_coding||7/7|XM_005223124.1:c.1180+1545_1180+1547delAAAinsAAAA|||||||||-1|||||||||||||,TTTT|intron_variant|MODIFIER||281993|Transcript|XM_005223126.1|protein_coding||7/7|XM_005223126.1:c.1180+1545_1180+1547delAAAinsAAAA|||||||||-1|||||||||||||,TTTT|intron_variant&non_coding_transcript_variant|MODIFIER||724061|Transcript|NR_…
22	57396355	.	GTGTGT	GTGTGTATGTGT	.	.	CSQ=TGTGTATGTGT|intron_variant|MODIFIER||281993|Transcript|XM_005223124.1|protein_coding||6/7|XM_005223124.1:c.729+301_729+305delACACAinsACACATACACA|||||||||-1|||||||||||||,TGTGTATGTGT|intron_variant|MODIFIER||281993|Transcript|XM_005223126.1|protein_coding||6/7|XM_005223126.1:c.729+301_729+305delACACAinsACACATACACA|||||||||-1|||||||||||||,TGTGTATGTGT|intron_variant&non_coding_transcript_variant|…
22	57403764	.	G	T	.	.	CSQ=T|intron_variant|MODIFIER||281993|Transcript|XM_005223124.1|protein_coding||4/7|XM_005223124.1:c.391-1291C>A|||||||rs527014764||-1|||||||||||||,T|intron_variant|MODIFIER||281993|Transcript|XM_005223126.1|protein_coding||4/7|XM_005223126.1:c.391-1291C>A|||||||rs527014764||-1|||||||||||||,T|intron_variant&non_coding_transcript_variant|MODIFIER||724061|Transcript|NR_003096.1|misc_RNA||6/19|NR_00…
22	57417311	.	ATTTTTTTTTTTTTTTTTT	ATTTTTTTTTTTTT	.	.	CSQ=TTTTTTTTTTTTT|intron_variant|MODIFIER||281993|Transcript|XM_005223124.1|protein_coding||2/7|XM_005223124.1:c.-8-4318_-8-4301delAAAAAAAAAAAAAAAAAAinsAAAAAAAAAAAAA|||||||||-1|||||||||||||,TTTTTTTTTTTTT|intron_variant|MODIFIER||281993|Transcript|XM_005223126.1|protein_coding||2/7|XM_005223126.1:c.-8-4318_-8-4301delAAAAAAAAAAAAAAAAAAinsAAAAAAAAAAAAA|||||||||-1|||||||||||||,TTTTTTTTTTTTT|intron_va…
22	57789625	.	A	C	.	.	CSQ=C|intron_variant|MODIFIER||ENSBTAG00000031115|Transcript|ENSBTAT00000044029|protein_coding||1/9|ENSBTAT00000044029.3:c.135+240A>C|||||||rs207841989||1|||||||||||||,C|intron_variant&non_coding_transcript_variant|MODIFIER||100296155|Transcript|XR_239473.1|pseudogene||1/5|XR_239473.1:n.380+240A>C|||||||rs207841989||1|||||||||||||
22	57882794	.	GAAAAAAAAA	GAAAAAAAAAA	.	.	CSQ=AAAAAAAAAA|intron_variant|MODIFIER||533011|Transcript|NM_001075979.2|protein_coding||1/3|NM_001075979.2:c.135-14968_135-14960delAAAAAAAAAinsAAAAAAAAAA|||||||||1|||||||||||||,AAAAAAAAAA|intron_variant|MODIFIER|MRPS25|ENSBTAG00000013723|Transcript|ENSBTAT00000018234|protein_coding||1/3|ENSBTAT00000018234.3:c.135-14968_135-14960delAAAAAAAAAinsAAAAAAAAAA|||||||||1||HGNC|HGNC:14511||||||||||,AAAAA…
22	57993928	.	A	G	.	.	CSQ=G|intron_variant|MODIFIER||505531|Transcript|XM_005223130.1|protein_coding||1/13|XM_005223130.1:c.60+16416T>C|||||||rs382253381||-1|||||||||||||,G|intron_variant|MODIFIER||505531|Transcript|XM_005223131.1|protein_coding||1/12|XM_005223131.1:c.60+16416T>C|||||||rs382253381||-1|||||||||||||
22	58043226	.	TAGACAG	TAG	.	.	CSQ=AG|intron_variant|MODIFIER||539766|Transcript|XM_005223146.1|protein_coding||20/21|XM_005223146.1:c.4227+621_4227+626delCTGTCTinsCT|||||||||-1|||||||||||||,AG|intron_variant&non_coding_transcript_variant|MODIFIER||539766|Transcript|XR_239476.1|misc_RNA||19/21|XR_239476.1:n.4411+621_4411+626delCTGTCTinsCT|||||||||-1|||||||||||||,AG|intron_variant|MODIFIER|FGD5|ENSBTAG00000006789|Transcript|ENS…
22	58102880	.	AGTGTGTGTGTGTGTGTGTGTGTGTGTGT	AGTGTGTGTGTGTGTGTGTGTGTGTGT	.	.	CSQ=GTGTGTGTGTGTGTGTGTGTGTGTGT|intron_variant|MODIFIER||539766|Transcript|XM_005223146.1|protein_coding||3/21|XM_005223146.1:c.2490-1394_2490-1367delACACACACACACACACACACACACACACinsACACACACACACACACACACACACAC|||||||||-1|||||||||||||,GTGTGTGTGTGTGTGTGTGTGTGTGT|intron_variant&non_coding_transcript_variant|MODIFIER||539766|Transcript|XR_239476.1|misc_RNA||2/21|XR_239476.1:n.2674-1394_2674-1367delACACA…
22	58174138	.	G	A	.	.	CSQ=A|intergenic_variant|MODIFIER||||||||||||||||||||||||||||||
22	58185231	.	TCTTT	TCTTTAACTTT	.	.	CSQ=CTTTAACTTT|intergenic_variant|MODIFIER||||||||||||||||||||||||||||||
22	58185235	.	T	TAACTTC	.	.	CSQ=AACTTC|intergenic_variant|MODIFIER||||||||||||||||||||||||||||||
22	58225502	.	GA	GAAAAA	.	.	CSQ=AAAAA|intron_variant|MODIFIER||615603|Transcript|XM_005223152.1|protein_coding||6/13|XM_005223152.1:c.1000-915[5]|||||||||-1|||||||||||||,AAAAA|intron_variant|MODIFIER||615603|Transcript|XM_005223151.1|protein_coding||7/14|XM_005223151.1:c.1153-915[5]|||||||||-1|||||||||||||,AAAAA|intron_variant|MODIFIER||615603|Transcript|XM_005223150.1|protein_coding||8/14|XM_005223150.1:c.1438-915[5]||||||…
22	58324022	.	C	T	.	.	CSQ=T|intergenic_variant|MODIFIER|||||||||||||||rs800774229|||||||||||||||
22	58326054	.	TTGTGTGTGTGTGTGTG	TTGTGTGTGTGTGTGTGTG	.	.	CSQ=TGTGTGTGTGTGTGTGTG|intergenic_variant|MODIFIER||||||||||||||||||||||||||||||
22	58529725	.	TCACACACACACACACACAC	TCACACACACACACACACACACAC	.	.	CSQ=CACACACACACACACACACACAC|intron_variant|MODIFIER||282366|Transcript|XM_005223127.1|protein_coding||1/15|XM_005223127.1:c.9-128_9-110delGTGTGTGTGTGTGTGTGTGinsGTGTGTGTGTGTGTGTGTGTGTG|||||||||-1|||||||||||||,CACACACACACACACACACACAC|intron_variant&non_coding_transcript_variant|MODIFIER||101907298|Transcript|XR_239478.1|misc_RNA||2/2|XR_239478.1:n.6000+984_6000+1002delCACACACACACACACACACinsCACACACA…
22	58530771	.	T	G	.	.	CSQ=G|intron_variant|MODIFIER||282366|Transcript|XM_005223127.1|protein_coding||1/15|XM_005223127.1:c.9-1155A>C|||||||rs800163273||-1|||||||||||||,G|intron_variant&non_coding_transcript_variant|MODIFIER||101907298|Transcript|XR_239478.1|misc_RNA||2/2|XR_239478.1:n.6000+2029T>G|||||||rs800163273||1|||||||||||||
22	58579299	.	A	G	.	.	CSQ=G|intergenic_variant|MODIFIER||||||||||||||||||||||||||||||
22	58594435	.	T	A	.	.	CSQ=A|intergenic_variant|MODIFIER|||||||||||||||rs717703481|||||||||||||||
22	58676485	.	AGTGTGTGTGTGTGTGTGTGTG	AGTGTGTGTGTGTGTGTGTGTGTGTG	.	.	CSQ=GTGTGTGTGTGTGTGTGTGTGTGTG|intergenic_variant|MODIFIER||||||||||||||||||||||||||||||
22	58676491	.	TGTG	TGTGGGTG	.	.	CSQ=GTGGGTG|intergenic_variant|MODIFIER||||||||||||||||||||||||||||||
22	58702305	.	T	C	.	.	CSQ=C|upstream_gene_variant|MODIFIER|LSM3|ENSBTAG00000007363|Transcript|ENSBTAT00000009684|protein_coding|||||||||||563|-1||HGNC|HGNC:17874||||||||||,C|intron_variant|MODIFIER||524274|Transcript|XM_005223141.1|protein_coding||1/15|XM_005223141.1:c.88+194T>C|||||||||1|||||||||||||,C|intron_variant|MODIFIER||524274|Transcript|XM_005223142.1|protein_coding||1/15|XM_005223142.1:c.88+194T>C|||||||||1|…
22	58744715	.	G	A	.	.	CSQ=A|intron_variant|MODIFIER||404066|Transcript|NM_001102480.1|protein_coding||1/11|NM_001102480.1:c.12+2848C>T|||||||||-1|||||||||||||,A|intron_variant|MODIFIER|TMEM43|ENSBTAG00000007360|Transcript|ENSBTAT00000009681|protein_coding||1/11|ENSBTAT00000009681.5:c.12+2848C>T|||||||||-1||HGNC|HGNC:28472||||||||||,A|intron_variant|MODIFIER||404066|Transcript|XM_005223129.1|protein_coding||1/11|XM_005…
22	58744748	.	CA	CAGACACGGCCCCGAAAGGGAATTTTGA	.	.	CSQ=AGACACGGCCCCGAAAGGGAATTTTGA|intron_variant|MODIFIER||404066|Transcript|NM_001102480.1|protein_coding||1/11|NM_001102480.1:c.12+2814delTinsTCAAAATTCCCTTTCGGGGCCGTGTCT|||||||||-1|||||||||||||,AGACACGGCCCCGAAAGGGAATTTTGA|intron_variant|MODIFIER|TMEM43|ENSBTAG00000007360|Transcript|ENSBTAT00000009681|protein_coding||1/11|ENSBTAT00000009681.5:c.12+2814delTinsTCAAAATTCCCTTTCGGGGCCGTGTCT|||||||||-1|…
22	58748699	.	G	T	.	.	CSQ=T|upstream_gene_variant|MODIFIER||404066|Transcript|NM_001102480.1|protein_coding||||||||||rs379772115|936|-1|||||||||||||,T|upstream_gene_variant|MODIFIER|TMEM43|ENSBTAG00000007360|Transcript|ENSBTAT00000009681|protein_coding||||||||||rs379772115|936|-1||HGNC|HGNC:28472||||||||||,T|upstream_gene_variant|MODIFIER||404066|Transcript|XM_005223129.1|protein_coding||||||||||rs379772115|1419|-1|||…
22	58753711	.	CAGGAGGAGGAGGAGGAGGAGGAG	CAGGAGGAGGAGGAGGAGGAGGAGGAG	.	.	CSQ=AGGAGGAGGAGGAGGAGGAGGAGGAG|inframe_insertion|MODERATE||513889|Transcript|NM_001046159.2|protein_coding|3/3||NM_001046159.2:c.320_342delAGGAGGAGGAGGAGGAGGAGGAGinsAGGAGGAGGAGGAGGAGGAGGAGGAG|NP_001039624.1:p.Glu114dup|489-511|320-342|107-114|QEEEEEEE/QEEEEEEEE|cAGGAGGAGGAGGAGGAGGAGGAG/cAGGAGGAGGAGGAGGAGGAGGAGGAG|||1|||||||||||||,AGGAGGAGGAGGAGGAGGAGGAGGAG|inframe_insertion|MODERATE|CHCHD4|ENSBTA…
22	58770171	.	GCACACACACACACACACA	GCACACACACACACACACACA	.	.	CSQ=CACACACACACACACACACA|upstream_gene_variant|MODIFIER||ENSBTAG00000023918|Transcript|ENSBTAT00000055181|protein_coding|||||||||||280|-1|||||||||||||
22	58784191	.	A	G	.	.	CSQ=G|downstream_gene_variant|MODIFIER||ENSBTAG00000017173|Transcript|ENSBTAT00000057245|protein_coding||||||||||rs136207928|663|1|||||||||||||
22	58836695	.	G	GTATCTCCA	.	.	CSQ=TATCTCCA|intron_variant|MODIFIER||533782|Transcript|NM_001192788.1|protein_coding||3/3|NM_001192788.1:c.570+5649_570+5650insTATCTCCA|||||||rs134760407||1|||||||||||||,TATCTCCA|intron_variant|MODIFIER|WNT7A|ENSBTAG00000001668|Transcript|ENSBTAT00000002188|protein_coding||3/3|ENSBTAT00000002188.5:c.570+5649_570+5650insTATCTCCA|||||||rs134760407||1||HGNC|HGNC:12786||||||||||
22	58844122	.	C	T	.	.	CSQ=T|intron_variant|MODIFIER||533782|Transcript|NM_001192788.1|protein_coding||3/3|NM_001192788.1:c.570+13076C>T|||||||rs798423416||1|||||||||||||,T|intron_variant|MODIFIER|WNT7A|ENSBTAG00000001668|Transcript|ENSBTAT00000002188|protein_coding||3/3|ENSBTAT00000002188.5:c.570+13076C>T|||||||rs798423416||1||HGNC|HGNC:12786||||||||||
22	58868846	.	C	A	.	.	CSQ=A|intron_variant|MODIFIER||533782|Transcript|NM_001192788.1|protein_coding||3/3|NM_001192788.1:c.571-3845C>A|||||||rs109106555||1|||||||||||||,A|intron_variant|MODIFIER|WNT7A|ENSBTAG00000001668|Transcript|ENSBTAT00000002188|protein_coding||3/3|ENSBTAT00000002188.5:c.571-3845C>A|||||||rs109106555||1||HGNC|HGNC:12786||||||||||
22	58894755	.	A	G	.	.	CSQ=G|intergenic_variant|MODIFIER||||||||||||||||||||||||||||||
22	58908321	.	G	A	.	.	CSQ=A|intergenic_variant|MODIFIER||||||||||||||||||||||||||||||
22	58927236	.	G	A	.	.	CSQ=A|intergenic_variant|MODIFIER||||||||||||||||||||||||||||||
22	58946417	.	G	A	.	.	CSQ=A|intergenic_variant|MODIFIER||||||||||||||||||||||||||||||
22	58950539	.	G	A	.	.	CSQ=A|intergenic_variant|MODIFIER||||||||||||||||||||||||||||||
22	58960527	.	CTTTTTTTTT	CTTTTTTTT	.	.	CSQ=TTTTTTTT|intergenic_variant|MODIFIER||||||||||||||||||||||||||||||
22	58989344	.	C	T	.	.	CSQ=T|downstream_gene_variant|MODIFIER|FBLN2|ENSBTAG00000004014|Transcript|ENSBTAT00000005240|protein_coding||||||||||rs208485760|938|-1||HGNC|HGNC:3601||||||||||,T|downstream_gene_variant|MODIFIER||511854|Transcript|XM_005223156.1|protein_coding||||||||||rs208485760|622|-1|||||||||||||,T|downstream_gene_variant|MODIFIER||511854|Transcript|XM_005223157.1|protein_coding||||||||||rs208485760|622|-1…
22	59033705	.	C	T	.	.	CSQ=T|intron_variant|MODIFIER|FBLN2|ENSBTAG00000004014|Transcript|ENSBTAT00000005240|protein_coding||1/15|ENSBTAT00000005240.5:c.1234+3486G>A|||||||||-1||HGNC|HGNC:3601||||||||||,T|intron_variant|MODIFIER||511854|Transcript|XM_005223156.1|protein_coding||2/17|XM_005223156.1:c.1234+3486G>A|||||||||-1|||||||||||||,T|intron_variant|MODIFIER||511854|Transcript|XM_005223157.1|protein_coding||2/16|XM_0…
22	59039443	.	C	T	.	.	CSQ=T|upstream_gene_variant|MODIFIER|FBLN2|ENSBTAG00000004014|Transcript|ENSBTAT00000005240|protein_coding|||||||||||1019|-1||HGNC|HGNC:3601||||||||||,T|intron_variant|MODIFIER||511854|Transcript|XM_005223156.1|protein_coding||1/17|XM_005223156.1:c.-55-964G>A|||||||||-1|||||||||||||,T|intron_variant|MODIFIER||511854|Transcript|XM_005223157.1|protein_coding||1/16|XM_005223157.1:c.-55-964G>A|||||||…
22	59040494	.	G	C	.	.	CSQ=C|upstream_gene_variant|MODIFIER|FBLN2|ENSBTAG00000004014|Transcript|ENSBTAT00000005240|protein_coding||||||||||rs385675264|2070|-1||HGNC|HGNC:3601||||||||||,C|intron_variant|MODIFIER||511854|Transcript|XM_005223156.1|protein_coding||1/17|XM_005223156.1:c.-55-2015C>G|||||||rs385675264||-1|||||||||||||,C|intron_variant|MODIFIER||511854|Transcript|XM_005223157.1|protein_coding||1/16|XM_00522315…
22	59046905	.	G	A	.	.	CSQ=A|intron_variant|MODIFIER||511854|Transcript|XM_005223156.1|protein_coding||1/17|XM_005223156.1:c.-55-8426C>T|||||||rs110006782||-1|||||||||||||,A|intron_variant|MODIFIER||511854|Transcript|XM_005223157.1|protein_coding||1/16|XM_005223157.1:c.-55-8426C>T|||||||rs110006782||-1|||||||||||||,A|intron_variant|MODIFIER||511854|Transcript|XM_002697131.2|protein_coding||1/17|XM_002697131.2:c.-55-842…
22	59061739	.	G	A	.	.	CSQ=A|upstream_gene_variant|MODIFIER||511854|Transcript|XM_005223156.1|protein_coding||||||||||rs800811126|4513|-1|||||||||||||,A|upstream_gene_variant|MODIFIER||511854|Transcript|XM_005223157.1|protein_coding||||||||||rs800811126|2570|-1|||||||||||||,A|upstream_gene_variant|MODIFIER||511854|Transcript|XM_002697131.2|protein_coding||||||||||rs800811126|2570|-1|||||||||||||
22	59106462	.	A	G	.	.	CSQ=G|upstream_gene_variant|MODIFIER|HDAC11|ENSBTAG00000007208|Transcript|ENSBTAT00000009482|protein_coding||||||||||rs799704107|2761|-1||EntrezGene|||||||||||,G|upstream_gene_variant|MODIFIER||519899|Transcript|NM_001102056.1|protein_coding||||||||||rs799704107|2761|-1|||||||||||||
22	59107839	.	G	C	.	.	CSQ=C|upstream_gene_variant|MODIFIER|HDAC11|ENSBTAG00000007208|Transcript|ENSBTAT00000009482|protein_coding|||||||||||4138|-1||EntrezGene|||||||||||,C|upstream_gene_variant|MODIFIER||519899|Transcript|NM_001102056.1|protein_coding|||||||||||4138|-1|||||||||||||
22	59127967	.	T	C	.	.	CSQ=C|intergenic_variant|MODIFIER|||||||||||||||rs470106982|||||||||||||||
22	59127976	.	T	A	.	.	CSQ=A|intergenic_variant|MODIFIER|||||||||||||||rs799016413|||||||||||||||
22	59137848	.	TTTCAGTTCAGTTCAGTTCAGTTCAGT	TTTCAGTTCAGTTCAGTTCAGTTCAGTTCAGT	.	.	CSQ=TTCAGTTCAGTTCAGTTCAGTTCAGTTCAGT|intergenic_variant|MODIFIER||||||||||||||||||||||||||||||
22	59138288	.	T	C	.	.	CSQ=C|intergenic_variant|MODIFIER|||||||||||||||rs522566682|||||||||||||||
22	59138289	.	T	A	.	.	CSQ=A|intergenic_variant|MODIFIER|||||||||||||||rs799962016|||||||||||||||
22	59138383	.	C	T	.	.	CSQ=T|intergenic_variant|MODIFIER|||||||||||||||rs800342749|||||||||||||||
22	59138426	.	CT	CTT	.	.	CSQ=TT|intergenic_variant|MODIFIER||||||||||||||||||||||||||||||
22	59261667	.	CGTGCTGTGC	CGTGC	.	.	CSQ=GTGC|intergenic_variant|MODIFIER||||||||||||||||||||||||||||||
22	59278522	.	TAAAAAAAAAAAAAAAA	TAAAAAAAAAAAAA	.	.	CSQ=AAAAAAAAAAAAA|intergenic_variant|MODIFIER||||||||||||||||||||||||||||||
22	59287331	.	A	G	.	.	CSQ=G|intergenic_variant|MODIFIER|||||||||||||||rs42015086|||||||||||||||
22	59349326	.	C	T	.	.	CSQ=T|intergenic_variant|MODIFIER|||||||||||||||rs523258616|||||||||||||||
22	59350668	.	G	C	.	.	CSQ=C|intergenic_variant|MODIFIER|||||||||||||||rs110745006|||||||||||||||
22	59351866	.	TAAAAAAA	TAAAAAAAA	.	.	CSQ=AAAAAAAA|intergenic_variant|MODIFIER||||||||||||||||||||||||||||||
22	59358269	.	C	T	.	.	CSQ=T|intergenic_variant|MODIFIER|||||||||||||||rs720561981|||||||||||||||
22	59370135	.	G	A	.	.	CSQ=A|intergenic_variant|MODIFIER|||||||||||||||rs381492372|||||||||||||||
22	59370263	.	A	C	.	.	CSQ=C|intergenic_variant|MODIFIER|||||||||||||||rs109059086|||||||||||||||
22	59381482	.	A	ACGCTGCGTGAGTGGGATCACACGG	.	.	CSQ=CGCTGCGTGAGTGGGATCACACGG|intergenic_variant|MODIFIER|||||||||||||||rs519012487|||||||||||||||
22	59387748	.	A	G	.	.	CSQ=G|intergenic_variant|MODIFIER|||||||||||||||rs721959827|||||||||||||||
22	59699379	.	CGTGTGTGTGTGTGTGTGTGTGTGTG	CGTGTGTGTGTGTGTGTGTG	.	.	CSQ=GTGTGTGTGTGTGTGTGTG|intergenic_variant|MODIFIER||||||||||||||||||||||||||||||
22	59891227	.	A	G	.	.	CSQ=G|intron_variant|MODIFIER||509970|Transcript|XM_005223170.1|protein_coding||1/5|XM_005223170.1:c.-9+16441T>C|||||||||-1|||||||||||||
22	59913256	.	G	A	.	.	CSQ=A|downstream_gene_variant|MODIFIER||ENSBTAG00000030941|Transcript|ENSBTAT00000043791|protein_coding||||||||||rs211436916|2934|-1|||||||||||||
22	60034450	.	AG	AGTTGGATGG	.	.	CSQ=GTTGGATGG|intron_variant|MODIFIER||101906160|Transcript|XM_005223188.1|protein_coding||2/3|XM_005223188.1:c.255+5024delCinsCCATCCAAC|||||||||-1|||||||||||||
22	60062652	.	CGGGGCTCTGGGGGG	CGGGG	.	.	CSQ=GGGG|downstream_gene_variant|MODIFIER||532824|Transcript|NM_001083464.2|protein_coding|||||||||||673|-1|||||||||||||,GGGG|downstream_gene_variant|MODIFIER|EEFSEC|ENSBTAG00000030962|Transcript|ENSBTAT00000043822|protein_coding|||||||||||674|-1||HGNC|HGNC:24614||||||||||,GGGG|downstream_gene_variant|MODIFIER||532824|Transcript|XR_239482.1|misc_RNA|||||||||||981|-1|||||||||||||
22	60076528	.	G	A	.	.	CSQ=A|intron_variant|MODIFIER||532824|Transcript|NM_001083464.2|protein_coding||6/6|NM_001083464.2:c.1582+445C>T|||||||rs109262051||-1|||||||||||||,A|intron_variant|MODIFIER|EEFSEC|ENSBTAG00000030962|Transcript|ENSBTAT00000043822|protein_coding||6/6|ENSBTAT00000043822.1:c.1582+445C>T|||||||rs109262051||-1||HGNC|HGNC:24614||||||||||,A|intron_variant&non_coding_transcript_variant|MODIFIER||532824|T…
22	60112178	.	C	T	.	.	CSQ=T|intron_variant|MODIFIER||532824|Transcript|NM_001083464.2|protein_coding||4/6|NM_001083464.2:c.768+7482G>A|||||||rs136993796||-1|||||||||||||,T|intron_variant|MODIFIER|EEFSEC|ENSBTAG00000030962|Transcript|ENSBTAT00000043822|protein_coding||4/6|ENSBTAT00000043822.1:c.768+7482G>A|||||||rs136993796||-1||HGNC|HGNC:24614||||||||||,T|intron_variant&non_coding_transcript_variant|MODIFIER||532824|T…
22	60132106	.	T	C	.	.	CSQ=C|intron_variant|MODIFIER||532824|Transcript|NM_001083464.2|protein_coding||1/6|NM_001083464.2:c.299-4043A>G|||||||rs459266578||-1|||||||||||||,C|intron_variant|MODIFIER|EEFSEC|ENSBTAG00000030962|Transcript|ENSBTAT00000043822|protein_coding||1/6|ENSBTAT00000043822.1:c.299-4043A>G|||||||rs459266578||-1||HGNC|HGNC:24614||||||||||,C|intron_variant&non_coding_transcript_variant|MODIFIER||532824|T…
22	60134474	.	CGGAGGGGCGCAGGGGATGGAGGGGCGCAGGGGA	CGGAGGGGCGCAGGGGA	.	.	CSQ=GGAGGGGCGCAGGGGA|intron_variant|MODIFIER||532824|Transcript|NM_001083464.2|protein_coding||1/6|NM_001083464.2:c.299-6444_299-6412delTCCCCTGCGCCCCTCCATCCCCTGCGCCCCTCCinsTCCCCTGCGCCCCTCC|||||||||-1|||||||||||||,GGAGGGGCGCAGGGGA|intron_variant|MODIFIER|EEFSEC|ENSBTAG00000030962|Transcript|ENSBTAT00000043822|protein_coding||1/6|ENSBTAT00000043822.1:c.299-6444_299-6412delTCCCCTGCGCCCCTCCATCCCCTGCG…
22	60173446	.	A	T	.	.	CSQ=T|downstream_gene_variant|MODIFIER||101905145|Transcript|XR_239484.1|misc_RNA||||||||||rs109197802|1821|-1|||||||||||||,T|upstream_gene_variant|MODIFIER||532824|Transcript|NM_001083464.2|protein_coding||||||||||rs109197802|522|-1|||||||||||||,T|upstream_gene_variant|MODIFIER|EEFSEC|ENSBTAG00000030962|Transcript|ENSBTAT00000043822|protein_coding||||||||||rs109197802|522|-1||HGNC|HGNC:24614||||…
22	60247134	.	T	G	.	.	CSQ=G|downstream_gene_variant|MODIFIER||516527|Transcript|NM_001192448.1|protein_coding||||||||||rs523888726|1923|-1|||||||||||||,G|downstream_gene_variant|MODIFIER||516527|Transcript|XM_005223172.1|protein_coding||||||||||rs523888726|1607|-1|||||||||||||,G|downstream_gene_variant|MODIFIER||516527|Transcript|XM_005223171.1|protein_coding||||||||||rs523888726|1607|-1|||||||||||||,G|downstream_gene…
22	60437958	.	G	T	.	.	CSQ=T|intron_variant|MODIFIER||505290|Transcript|XM_005223162.1|protein_coding||2/7|XM_005223162.1:c.126-5560G>T|||||||rs208314981||1|||||||||||||,T|intron_variant|MODIFIER||505290|Transcript|XM_005223161.1|protein_coding||2/7|XM_005223161.1:c.156-5560G>T|||||||rs208314981||1|||||||||||||,T|intron_variant|MODIFIER||505290|Transcript|NM_001206681.1|protein_coding||2/7|NM_001206681.1:c.126-5560G>T|…
22	60577394	.	GTCTCTCTCTCTCTC	GTCTCTCTCTCTC	.	.	CSQ=TCTCTCTCTCTC|intron_variant|MODIFIER|MCM2|ENSBTAG00000014380|Transcript|ENSBTAT00000019121|protein_coding||1/15|ENSBTAT00000019121.5:c.240-121_240-108delGAGAGAGAGAGAGAinsGAGAGAGAGAGA|||||||||-1||HGNC|HGNC:6944||||||||||,TCTCTCTCTCTC|intron_variant|MODIFIER||510120|Transcript|XM_002707782.2|protein_coding||2/14|XM_002707782.2:c.240-121_240-108delGAGAGAGAGAGAGAinsGAGAGAGAGAGA|||||||||-1||||||||…
22	60577405	.	T	A	.	.	CSQ=A|intron_variant|MODIFIER|MCM2|ENSBTAG00000014380|Transcript|ENSBTAT00000019121|protein_coding||1/15|ENSBTAT00000019121.5:c.240-118A>T|||||||||-1||HGNC|HGNC:6944||||||||||,A|intron_variant|MODIFIER||510120|Transcript|XM_002707782.2|protein_coding||2/14|XM_002707782.2:c.240-118A>T|||||||||-1|||||||||||||
22	60624422	.	CGAGCACCCGAGGGGATGCAGCACCAGGAGATGAGCACCCGAGGGGACACAGCATCTGGAGACGAGCACCCGAGGGGATGCAGCACCAGGAGATGAGGACCCGAGGGGACACAGCACCAGGAGATGAGCACCCGAGGGGA	CGAGCACCCGAGGGGACACAGCATCTGGAGACGAGCACCCGAGGGGATGCAGCACCAGGAGATGAGGACCCGAGGGGACACAGCACCAGGAGATGAGCACCCGAGGGGA	.	.	CSQ=GAGCACCCGAGGGGACACAGCATCTGGAGACGAGCACCCGAGGGGATGCAGCACCAGGAGATGAGGACCCGAGGGGACACAGCACCAGGAGATGAGCACCCGAGGGGA|intergenic_variant|MODIFIER||||||||||||||||||||||||||||||
22	60642482	.	G	A	.	.	CSQ=A|intron_variant&non_coding_transcript_variant|MODIFIER||101905261|Transcript|XR_239485.1|misc_RNA||3/4|XR_239485.1:n.524-1912C>T|||||||rs442559172||-1|||||||||||||
22	60693357	.	G	A	.	.	CSQ=A|intron_variant&non_coding_transcript_variant|MODIFIER||101905309|Transcript|XR_239486.1|misc_RNA||1/2|XR_239486.1:n.410+2954G>A|||||||rs378683582||1|||||||||||||
22	60694441	.	TGCCG	TGCCGTTCTGTGTCCGCACAGCCG	.	.	CSQ=GCCGTTCTGTGTCCGCACAGCCG|intron_variant&non_coding_transcript_variant|MODIFIER||101905309|Transcript|XR_239486.1|misc_RNA||1/2|XR_239486.1:n.410+4039_410+4042delGCCGinsGCCGTTCTGTGTCCGCACAGCCG|||||||||1|||||||||||||
22	60705914	.	C	T	.	.	CSQ=T|downstream_gene_variant|MODIFIER||101905309|Transcript|XR_239486.1|misc_RNA||||||||||rs525558323|4558|1|||||||||||||
22	60710133	.	G	A	.	.	CSQ=A|intergenic_variant|MODIFIER|||||||||||||||rs524057800|||||||||||||||
22	60768105	.	G	A	.	.	CSQ=A|intergenic_variant|MODIFIER||||||||||||||||||||||||||||||
22	60802834	.	C	T	.	.	CSQ=T|intron_variant|MODIFIER||101906320|Transcript|XM_005223189.1|protein_coding||8/14|XM_005223189.1:c.1295+3753G>A|||||||rs438836917||-1|||||||||||||
22	60809334	.	C	T	.	.	CSQ=T|intron_variant|MODIFIER||101906320|Transcript|XM_005223189.1|protein_coding||3/14|XM_005223189.1:c.726-258G>A|||||||rs457723187||-1|||||||||||||
22	60828283	.	G	C	.	.	CSQ=C|intergenic_variant|MODIFIER|||||||||||||||rs473518715|||||||||||||||
22	60852406	.	G	A	.	.	CSQ=A|intergenic_variant|MODIFIER|||||||||||||||rs466901123|||||||||||||||
22	60858431	.	C	T	.	.	CSQ=T|intergenic_variant|MODIFIER|||||||||||||||rs439562542|||||||||||||||
22	60884032	.	AGTGGGGTGGGGTGGGGTGGGGTGGGGTGGGGTGGG	AGTGGGGTGGGGTGGGGTGGGGTGGGGTGGGGTGGGGTGGG	.	.	CSQ=GTGGGGTGGGGTGGGGTGGGGTGGGGTGGGGTGGGGTGGG|intergenic_variant|MODIFIER||||||||||||||||||||||||||||||
22	60895648	.	T	C	.	.	CSQ=C|intergenic_variant|MODIFIER||||||||||||||||||||||||||||||
22	60915911	.	G	A	.	.	CSQ=A|intron_variant|MODIFIER|PLXNA1|ENSBTAG00000009159|Transcript|ENSBTAT00000030589|protein_coding||28/31|ENSBTAT00000030589.4:c.5208+174C>T|||||||rs436500923||-1||HGNC|HGNC:9099||||||||||,A|intron_variant|MODIFIER||531240|Transcript|XM_002697150.2|protein_coding||29/32|XM_002697150.2:c.5158-618C>T|||||||rs436500923||-1|||||||||||||
22	60923766	.	C	T	.	.	CSQ=T|upstream_gene_variant|MODIFIER||101905408|Transcript|XM_005223182.1|protein_coding||||||||||rs438154882|2340|1|||||||||||||,T|intron_variant|MODIFIER|PLXNA1|ENSBTAG00000009159|Transcript|ENSBTAT00000030589|protein_coding||19/31|ENSBTAT00000030589.4:c.3874+787G>A|||||||rs438154882||-1||HGNC|HGNC:9099||||||||||,T|intron_variant|MODIFIER||531240|Transcript|XM_002697150.2|protein_coding||21/32|…
22	60931613	.	G	A	.	.	CSQ=A|downstream_gene_variant|MODIFIER||101905408|Transcript|XM_005223182.1|protein_coding|||||||||||968|1|||||||||||||,A|intron_variant|MODIFIER|PLXNA1|ENSBTAG00000009159|Transcript|ENSBTAT00000030589|protein_coding||8/31|ENSBTAT00000030589.4:c.2092-376C>T|||||||||-1||HGNC|HGNC:9099||||||||||,A|intron_variant|MODIFIER||531240|Transcript|XM_002697150.2|protein_coding||10/32|XM_002697150.2:c.2209-…
22	60931833	.	C	T	.	.	CSQ=T|downstream_gene_variant|MODIFIER||101905408|Transcript|XM_005223182.1|protein_coding|||||||||||1188|1|||||||||||||,T|intron_variant|MODIFIER|PLXNA1|ENSBTAG00000009159|Transcript|ENSBTAT00000030589|protein_coding||8/31|ENSBTAT00000030589.4:c.2092-596G>A|||||||||-1||HGNC|HGNC:9099||||||||||,T|intron_variant|MODIFIER||531240|Transcript|XM_002697150.2|protein_coding||10/32|XM_002697150.2:c.2209…
22	60936328	.	G	A	.	.	CSQ=A|intron_variant|MODIFIER|PLXNA1|ENSBTAG00000009159|Transcript|ENSBTAT00000030589|protein_coding||3/31|ENSBTAT00000030589.4:c.1498-173C>T|||||||rs722659982||-1||HGNC|HGNC:9099||||||||||,A|intron_variant|MODIFIER||531240|Transcript|XM_002697150.2|protein_coding||5/32|XM_002697150.2:c.1618-173C>T|||||||rs722659982||-1|||||||||||||
22	60941476	.	G	A	.	.	CSQ=A|intron_variant|MODIFIER|PLXNA1|ENSBTAG00000009159|Transcript|ENSBTAT00000030589|protein_coding||2/31|ENSBTAT00000030589.4:c.1356+2124C>T|||||||||-1||HGNC|HGNC:9099||||||||||,A|intron_variant|MODIFIER||531240|Transcript|XM_002697150.2|protein_coding||4/32|XM_002697150.2:c.1476+2124C>T|||||||||-1|||||||||||||
22	60961814	.	G	A	.	.	CSQ=A|intron_variant|MODIFIER||615934|Transcript|NM_001076402.2|protein_coding||6/7|NM_001076402.2:c.570-608C>T|||||||||-1|||||||||||||,A|intron_variant|MODIFIER|CHCHD6|ENSBTAG00000030855|Transcript|ENSBTAT00000043631|protein_coding||6/7|ENSBTAT00000043631.1:c.570-608C>T|||||||||-1||HGNC|HGNC:28184||||||||||,A|intron_variant|MODIFIER||615934|Transcript|XM_005223179.1|protein_coding||6/7|XM_005223…
22	60996686	.	G	A	.	.	CSQ=A|intron_variant|MODIFIER||615934|Transcript|NM_001076402.2|protein_coding||4/7|NM_001076402.2:c.415-12521C>T|||||||||-1|||||||||||||,A|intron_variant|MODIFIER|CHCHD6|ENSBTAG00000030855|Transcript|ENSBTAT00000043631|protein_coding||4/7|ENSBTAT00000043631.1:c.415-12521C>T|||||||||-1||HGNC|HGNC:28184||||||||||,A|intron_variant|MODIFIER||615934|Transcript|XM_005223179.1|protein_coding||4/7|XM_00…
22	61055977	.	A	C	.	.	CSQ=C|intron_variant|MODIFIER||615934|Transcript|NM_001076402.2|protein_coding||1/7|NM_001076402.2:c.87+3904T>G|||||||||-1|||||||||||||,C|intron_variant|MODIFIER|CHCHD6|ENSBTAG00000030855|Transcript|ENSBTAT00000043631|protein_coding||1/7|ENSBTAT00000043631.1:c.87+3904T>G|||||||||-1||HGNC|HGNC:28184||||||||||,C|intron_variant|MODIFIER||615934|Transcript|XM_005223179.1|protein_coding||1/7|XM_005223…
22	61064295	.	A	T	.	.	CSQ=T|upstream_gene_variant|MODIFIER||615934|Transcript|NM_001076402.2|protein_coding||||||||||rs516734766|4273|-1|||||||||||||,T|upstream_gene_variant|MODIFIER|CHCHD6|ENSBTAG00000030855|Transcript|ENSBTAT00000043631|protein_coding||||||||||rs516734766|4273|-1||HGNC|HGNC:28184||||||||||,T|upstream_gene_variant|MODIFIER||615934|Transcript|XM_005223179.1|protein_coding||||||||||rs516734766|4228|-1|…
22	61067153	.	C	T	.	.	CSQ=T|intergenic_variant|MODIFIER|||||||||||||||rs456986653|||||||||||||||
22	61090456	.	A	T	.	.	CSQ=T|5_prime_UTR_variant|MODIFIER||319097|Transcript|XM_005223184.1|protein_coding|2/16||XM_005223184.1:c.-192A>T||320|||||rs716030456||1|||||||||||||,T|missense_variant|MODERATE|TXNRD3|ENSBTAG00000011795|Transcript|ENSBTAT00000015662|protein_coding|2/15||ENSBTAT00000015662.5:c.163A>T|ENSBTAP00000015662.5:p.Thr55Ser|163|163|55|T/S|Act/Tct|rs716030456||1||HGNC|HGNC:20667||||tolerated(0.24)||||||,…
22	61110950	.	C	T	.	.	CSQ=T|intron_variant|MODIFIER||319097|Transcript|XM_005223184.1|protein_coding||13/15|XM_005223184.1:c.1183-1738C>T|||||||||1|||||||||||||,T|intron_variant|MODIFIER|TXNRD3|ENSBTAG00000011795|Transcript|ENSBTAT00000015662|protein_coding||13/14|ENSBTAT00000015662.5:c.1537-1738C>T|||||||||1||HGNC|HGNC:20667||||||||||,T|intron_variant|MODIFIER||319097|Transcript|XM_005223185.1|protein_coding||14/16|X…
22	61133581	.	C	T	.	.	CSQ=T|upstream_gene_variant|MODIFIER||100336419|Transcript|XM_002697160.3|protein_coding|||||||||||2|1|||||||||||||,T|upstream_gene_variant|MODIFIER||523460|Transcript|NM_001102079.1|protein_coding|||||||||||3240|-1|||||||||||||,T|upstream_gene_variant|MODIFIER||100336419|Transcript|XM_005223186.1|protein_coding|||||||||||1508|1|||||||||||||,T|upstream_gene_variant|MODIFIER||523460|Transcript|XM_…
22	61135241	.	TCCCCCCCCCCCC	TCCCCCCCCCCCCCCC	.	.	CSQ=CCCCCCCCCCCCCCC|intron_variant|MODIFIER||100336419|Transcript|XM_002697160.3|protein_coding||1/19|XM_002697160.3:c.126+1490_126+1501delCCCCCCCCCCCCinsCCCCCCCCCCCCCCC|||||||||1|||||||||||||,CCCCCCCCCCCCCCC|upstream_gene_variant|MODIFIER||523460|Transcript|NM_001102079.1|protein_coding|||||||||||4901|-1|||||||||||||,CCCCCCCCCCCCCCC|5_prime_UTR_variant|MODIFIER||100336419|Transcript|XM_005223186…
22	61153920	.	G	T	.	.	CSQ=T|intron_variant|MODIFIER||100336419|Transcript|XM_002697160.3|protein_coding||17/19|XM_002697160.3:c.1709-889G>T|||||||||1|||||||||||||,T|downstream_gene_variant|MODIFIER||101905652|Transcript|XR_239488.1|misc_RNA|||||||||||977|-1|||||||||||||,T|intron_variant|MODIFIER||100336419|Transcript|XM_005223186.1|protein_coding||17/19|XM_005223186.1:c.1784-889G>T|||||||||1|||||||||||||,T|intron_vari…
22	61175598	.	G	A	.	.	CSQ=A|intron_variant|MODIFIER|ZXDC|ENSBTAG00000009874|Transcript|ENSBTAT00000013022|protein_coding||4/9|ENSBTAT00000013022.5:c.1034-2545G>A|||||||rs467931743||1||HGNC|HGNC:28160||||||||||,A|intron_variant|MODIFIER||789590|Transcript|XM_002697153.3|protein_coding||6/12|XM_002697153.3:c.1163-2545G>A|||||||rs467931743||1|||||||||||||,A|intron_variant|MODIFIER|ZXDC|ENSBTAG00000009874|Transcript|ENSBT…
22	61182981	.	T	A	.	.	CSQ=A|intron_variant|MODIFIER|ZXDC|ENSBTAG00000009874|Transcript|ENSBTAT00000013022|protein_coding||6/9|ENSBTAT00000013022.5:c.1852-51T>A|||||||||1||HGNC|HGNC:28160||||||||||,A|intron_variant|MODIFIER||789590|Transcript|XM_002697153.3|protein_coding||9/12|XM_002697153.3:c.2044-51T>A|||||||||1|||||||||||||,A|intron_variant|MODIFIER|ZXDC|ENSBTAG00000009874|Transcript|ENSBTAT00000064461|protein_codi…
22	61187521	.	C	T	.	.	CSQ=T|downstream_gene_variant|MODIFIER|SLC41A3|ENSBTAG00000005617|Transcript|ENSBTAT00000043678|protein_coding|||||||||||2148|-1||HGNC|HGNC:31046||||||||||,T|downstream_gene_variant|MODIFIER||524085|Transcript|XM_002697154.3|protein_coding|||||||||||1332|-1|||||||||||||,T|intron_variant|MODIFIER|ZXDC|ENSBTAG00000009874|Transcript|ENSBTAT00000013022|protein_coding||9/9|ENSBTAT00000013022.5:c.2163+…
22	61198799	.	C	T	.	.	CSQ=T|intron_variant|MODIFIER|SLC41A3|ENSBTAG00000005617|Transcript|ENSBTAT00000043678|protein_coding||1/9|ENSBTAT00000043678.3:c.196-985G>A|||||||||-1||HGNC|HGNC:31046||||||||||,T|intron_variant|MODIFIER||524085|Transcript|XM_002697154.3|protein_coding||2/10|XM_002697154.3:c.214-985G>A|||||||||-1|||||||||||||
22	61226478	.	C	T	.	.	CSQ=T|intron_variant|MODIFIER||505677|Transcript|NM_001103087.2|protein_coding||17/22|NM_001103087.2:c.1983-1199G>A|||||||rs462118892||-1|||||||||||||,T|intron_variant|MODIFIER|ALDH1L1|ENSBTAG00000014470|Transcript|ENSBTAT00000043693|protein_coding||17/22|ENSBTAT00000043693.3:c.1983-1199G>A|||||||rs462118892||-1||HGNC|HGNC:3978||||||||||,T|downstream_gene_variant|MODIFIER||101905810|Transcript|XM…
22	61230107	.	G	A	.	.	CSQ=A|intron_variant|MODIFIER||505677|Transcript|NM_001103087.2|protein_coding||14/22|NM_001103087.2:c.1695-124C>T|||||||||-1|||||||||||||,A|intron_variant|MODIFIER|ALDH1L1|ENSBTAG00000014470|Transcript|ENSBTAT00000043693|protein_coding||14/22|ENSBTAT00000043693.3:c.1695-124C>T|||||||||-1||HGNC|HGNC:3978||||||||||,A|downstream_gene_variant|MODIFIER||101905810|Transcript|XM_005223187.1|protein_cod…
22	61254518	.	C	T	.	.	CSQ=T|intergenic_variant|MODIFIER||||||||||||||||||||||||||||||
22	61254541	.	T	C	.	.	CSQ=C|intergenic_variant|MODIFIER|||||||||||||||rs437311346|||||||||||||||
22	61269031	.	C	A	.	.	CSQ=A|intergenic_variant|MODIFIER||||||||||||||||||||||||||||||
22	61269348	.	C	T	.	.	CSQ=T|intergenic_variant|MODIFIER|||||||||||||||rs717015262|||||||||||||||
22	61272224	.	T	C	.	.	CSQ=C|downstream_gene_variant|MODIFIER||101905897|Transcript|XR_239489.1|misc_RNA|||||||||||4203|-1|||||||||||||
22	61290306	.	C	T	.	.	CSQ=T|intron_variant|MODIFIER||407241|Transcript|NM_001082425.1|protein_coding||2/2|NM_001082425.1:c.1050-1559C>T|||||||||1|||||||||||||,T|intron_variant|MODIFIER|KLF15|ENSBTAG00000008313|Transcript|ENSBTAT00000043695|protein_coding||2/2|ENSBTAT00000043695.2:c.1050-1559C>T|||||||||1||HGNC|HGNC:14536||||||||||
22	61298650	.	AGGCGGG	AGGCGGGGGTTGGGGGGCGGCGGG	.	.	CSQ=GGCGGGGGTTGGGGGGCGGCGGG|intergenic_variant|MODIFIER||||||||||||||||||||||||||||||
22	61301153	.	GTTTTTTTTTTTTTT	GTTTTTTTTTTTTTTT	.	.	CSQ=TTTTTTTTTTTTTTT|intergenic_variant|MODIFIER||||||||||||||||||||||||||||||
22	61321420	.	C	T	.	.	CSQ=T|intron_variant|MODIFIER||519687|Transcript|XM_005223173.1|protein_coding||3/16|XM_005223173.1:c.88+1407C>T|||||||||1|||||||||||||,T|downstream_gene_variant|MODIFIER||101905953|Transcript|XR_239490.1|misc_RNA|||||||||||4167|1|||||||||||||,T|intron_variant|MODIFIER||519687|Transcript|NM_001076866.1|protein_coding||2/15|NM_001076866.1:c.49+1407C>T|||||||||1|||||||||||||,T|intron_variant|MODIFI…
22	61334006	.	C	T	.	.	CSQ=T|intron_variant|MODIFIER||519687|Transcript|XM_005223173.1|protein_coding||6/16|XM_005223173.1:c.452-574C>T|||||||rs383089326||1|||||||||||||,T|intron_variant|MODIFIER||519687|Transcript|NM_001076866.1|protein_coding||5/15|NM_001076866.1:c.413-574C>T|||||||rs383089326||1|||||||||||||,T|intron_variant|MODIFIER||519687|Transcript|XM_005223174.1|protein_coding||6/17|XM_005223174.1:c.452-574C>T|…
22	61339486	.	C	T	.	.	CSQ=T|intron_variant|MODIFIER||519687|Transcript|XM_005223173.1|protein_coding||13/16|XM_005223173.1:c.1286+675C>T|||||||||1|||||||||||||,T|intron_variant|MODIFIER||519687|Transcript|NM_001076866.1|protein_coding||12/15|NM_001076866.1:c.1247+675C>T|||||||||1|||||||||||||,T|intron_variant|MODIFIER||519687|Transcript|XM_005223174.1|protein_coding||14/17|XM_005223174.1:c.1310+675C>T|||||||||1|||||||…
22	61346577	.	TAA	T	.	.	CSQ=-|downstream_gene_variant|MODIFIER||519687|Transcript|XM_005223173.1|protein_coding|||||||||||1701|1|||||||||||||,-|downstream_gene_variant|MODIFIER||519687|Transcript|NM_001076866.1|protein_coding|||||||||||1701|1|||||||||||||,-|downstream_gene_variant|MODIFIER||519687|Transcript|XM_005223174.1|protein_coding|||||||||||1701|1|||||||||||||,-|downstream_gene_variant|MODIFIER|CFAP100|ENSBTAG000…
22	61356961	.	C	T	.	.	CSQ=T|intergenic_variant|MODIFIER||||||||||||||||||||||||||||||
22	61364839	.	T	A	.	.	CSQ=A|intergenic_variant|MODIFIER||||||||||||||||||||||||||||||
22	61375599	.	C	A	.	.	CSQ=A|intergenic_variant|MODIFIER|||||||||||||||rs446911537|||||||||||||||
22	61376625	.	C	G	.	.	CSQ=G|intergenic_variant|MODIFIER|||||||||||||||rs211106621|||||||||||||||
22	61386803	.	G	C	.	.	CSQ=C|intergenic_variant|MODIFIER|||||||||||||||rs43502156|||||||||||||||
22	61388221	.	T	A	.	.	CSQ=A|intergenic_variant|MODIFIER||||||||||||||||||||||||||||||
22	61412933	.	T	C	.	.	CSQ=C|intergenic_variant|MODIFIER||||||||||||||||||||||||||||||
22	61435139	.	A	G	.	.	CSQ=G|intergenic_variant|MODIFIER|||||||||||||||rs432595455|||||||||||||||
