# Supplementary material for: A nonsense mutation in the COL7A1 gene causes epidermolysis bullosa in Vorderwald cattle
Source: BMC Genet. 2016 Dec 1;17:149. doi: 10.1186/s12863-016-0458-2 (PMC5131490; doi:10.1186/s12863-016-0458-2)
Supplement: Additional file 3: — Phenotype data for 43 VWD animals. Description: Phenotypes for epidermolysis bullosa in two affected calves, 14 parents and 27 control animals were coded as 2, 1 and 0, respectively. (TXT 484 bytes) [file 12863_2016_458_MOESM3_ESM.txt]

0	10239	2
0	10240	2
0	10242	1
0	10244	1
0	10245	1
0	10246	1
0	10247	1
0	10248	1
0	10249	1
0	10250	1
0	10251	1
0	10252	0
0	10253	1
0	10254	1
0	10255	1
0	10256	1
0	2003813	0
0	2003814	0
0	2003815	0
0	2003816	0
0	2003817	0
0	2003818	0
0	2003819	0
0	2003820	0
0	2003821	0
0	2003822	0
0	2003823	0
0	2003825	0
0	2003826	0
0	2003827	0
0	2003828	0
0	2003829	0
0	2003830	0
0	2003831	0
0	2003832	0
0	2003833	0
0	2003834	0
0	2003835	0
0	2003836	1
0	2003837	0
0	2003838	0
0	2003839	0
0	2003840	0
