# Supplementary material for: A nonsense mutation in the COL7A1 gene causes epidermolysis bullosa in Vorderwald cattle
Source: BMC Genet. 2016 Dec 1;17:149. doi: 10.1186/s12863-016-0458-2 (PMC5131490; doi:10.1186/s12863-016-0458-2)
Supplement: Additional file 4: — Haplotypes for 43 VWD animals. Description: Haplotype phases that were estimated using 1009 SNPs on bovine chromosome 22 for two calves with EB, 14 parents of affected calves and 27 control animals of the VWD population. (TXT 86 kb) [file 12863_2016_458_MOESM4_ESM.txt]

0->2003831 HAPLO1 GGAAGAGGGAGAGGAGGGGCAGGGGAGGAGGGGAGGGGAGGAAGAGAACACCGGGAGAGGGAGCGTAGGGGGACAGAGAGACAAGGGAGAGACAGGAGAGCAAGGGGACAGGCGAAGAGAGCAAGGATAAGGAAGGCGAGAAGAGAGGAGAGCCAAACAAGGGGAACAAAAAGAAACGAGGGAGGGGGGAACGAAAGAGGGGAGAGGAGGACAGGAGAAGGAGAGGGGCAGGGGAGAAGAAAGAGAAAGGGGGGGAGAGGGAGGAGGAGAGGGCAAAACAGGACAACGAACAGAAAAAGGGGAAAAGAAGACAAGAAGGAAGGAAGGCCGATTGACACAACGGAGAAGGCAAGGCACACAAAAAGAAAAAGCCAAGAGAACGGAAGAGCAGAAAGGCGAAAGAGGGAAGAAGGGGGAAGCGGACGAACAGAAAAGAGAGAGGGGAGGAGCGAGAAGAGGAAGACAGGAGGGGGAAGGGGAGGAAAAGCGAGTGAGGAAAAAGGCGGAGCAAAAGAAGAGAGAGCGCGAAAGAGAGAAGAAAAGAGGGAGAGGCCACGGGAAGCAGAAGCGAAAAAAAGCGAGGCAAAGGGCAGAGAAGCGGGGGAGGAAAGGAGGAGAGAAAAAGCAAGAAGACAGGGGAGGTCCAAGGGAGGGAGGGACGGCGGAAAGGAGGGAGAGAGAGGAACGGGGGAGTGAAGAGGAGGGCGCAACAAAAGGGGACCAGAACGCAGGCGGAGCGAGGGAAGACAGGGACACGAGGGAGGGAAAAGAACAGGAAGAAGGGGGGGAGGCGAAAGAGAGCCAGGGACGGGGGAAAGGAGGAGGAAAAAACAGGCGGAGGAAAAAACAGAAAGCGAGGAGAAAAAAGGACAGGGGCAAAGGGAAAAGAGGAAGGGAAGAAGAAAAGGGGAGAAGAGGGAAGGCAAGAAGCAAAGGAGGGGAAAAGAAGGAGCAGGAAAAGCGGAGCAACGAGAAAGAGAGGAAAGAAAGGGGGAGAAGGAGGACGAAA
0->2003831 HAPLO2 AAATAAGGGAGACGAGGAGCAGAGAGGGAGGGGGGAGGAAGAAGAGAACGCCAGGAGAGGGGGCGTAGGGGGCCAGAGAGGAGGGGAGGAGACAGGAGAGCAAGGGAGCAGGCAAGGAGAGCAGGAGAAAAGTGAGCAGGAGAAGAGGAGGGCCGGACAAGAGAAACCAACAGAAACGAAGGGGAAGAGAACGAAAGAAGAAAGAGAGGAACAGAGGGGGAAGAAGGGCGGGAAGACGAAAAAGGGAAGGGGAAAGAGGGGGAGAAAAGAAGGAAGAAGCGAAAAACAGACAACGGGAGAGAAGAAGGAAACAGACAGGGAGGAGGAAAGAAAGGCACAGAGAAGAGGAAAGGGCACGCAAGAAAACAAAGCCACGGGGGCAGGTGAGCAAGGAGGAAGAGGAGGGAAAAGAAGAGGGGCGAACGAACAGAGGAAGACAGAAGGAGGAAACAGGAGAAAAGAACAGGGGGGGGGAGGGGAGGACAAGAAGAAGAGGCAACGCGCGACACAAAAGAGGAAGGTGCGAGAAGGTGAGAAGGCGGAGAGGAGAGACCAAGGAAAACGGGAGCGGGAAGAAACACAAAAGAGGACCATGAAACGGAGAAGGAAAAGAAAAGAGAAGAAGCGAAAGGCAGGGAAAGGTCAGAAGACAAGGGAGGCAGCGGAAAAGAAGAAGAGAGAGAAAAAAAGGGGAAAAGAGAGAGACGCGAAAGAAAGGGACCAACCCACAGACGAGAAGGAGAGGAACGGGGGCACGAGAAAAGGAAGGGGGGAGGAGAAGGAGGGAGGGGCGGAGGGAGGACGGGAGCGAAAACTAGAAAAGGGAAGAAGAGAGCGGAGGAAAAGAAGAAAGGCGGAAAAGGGGAGGAGCGGAAAAGAAGGGAAAAGAAAAAGGGGAGAGGAAGAGAAGAGCGGAGGGGAGAAGAGGGGCAAGAGAGGGAGAGAGAAAGAGCAGAAGGAGCGAGGCAACGAGGAAGGGAGGAAGGAAAAGGGAAGAAAAGGAACAGAA
0->10252 HAPLO1 GGAAAAGAGAGAGGAAGGGCGGGAAAGGAGGGGGGAGAGAGAAGAGAACACCAGGAGAAGGGGCGTAGGGAGCCAGAGGGGAGAGGGGGCGAAAGGGCCAAAAAAAGAAGAAAGAAAGGCGCAGAGGTGAAGTAGACAAGAGAAGAAGAGGGACGGAAAAAAGGAGCAAGCGGAAACGAGGAGGAAGAGCGAGAAAGAGGAAAGAGGGAAACAGAGAAGAGAGGGAAAAAAAGGAGAAGAAAGAGGAAGGGGAGAAGAGGGGGGAGGGAAAGGAAGGGCAAAACAGCGAACAACAAGGGGAGAGGGGGAGGCGGGAAAGGAGGGAGACAGCTTGGCAAGGAGGAGCGGGCAGGGAACGCGGGAAGAAAAAGACACAGGAGCAGGTGAGAAAGGAGGCGAAGGAGAACAAAGAAGGGAAGCGAGAAAAAAAAAAAAAGAGAGGGGAGAGACCAGGAAAGGGGGGCGAAAAGGGGGCGGGGAAGAATCGAAGAAGAGGCAGCACACGGCGCACAGAAAGGGGGTGCGCAAGAGTGGAAAGAAAAGAGGGAGAGGCCAAGAGAAGAAGAAACAAAAAAAAACAAGGCAAAGGACCGAGAAGAGGACAGGGCAAAGGGGAGAAAAAAGGCAAGCGGCAGGGAACAGTCAGAAAAAGAAAAGAGCGGCAGAAAGACAAAGGGGGGAGAAGAAAAAAAGAAAGAAGAGGGACGCGAAAGGAGGGAACCGACCCAAAGACGAGAAAGAAAAAAACAGGAGCGCAAGAGAGGGAGGAAGGCAGGAAGAGGGGGGGAAGGAGGAAAGAAGACGGGAGCGAAAACTAGAAAAGGGAAGAAGAGAGCGGAGGAAGTAGAAGAAAGCGAGAGGAAAGGAAAGAGAGGGAAAAGGGAAAAGAAAAAGGAGAGGGGAAGGGAAGAGCGGGGGGAAGGCAGGAAGAAAGAGAGGGAAGGAAGAGGAGCAGAAGGGGCGAAGAGAAGAAGAAAAGAAAACAAGGAGAGAGAGGAAGGAAGAAGAA
0->10252 HAPLO2 AAAAAGAGGAGGCAGGGGGCGGGAGGAGAGAGAAAGAGAGGAAGAGAACGCCAGGAGAGGGAACGTAGGGGGAAGGAAGGAAGGGGAGGAGAAAGGGCCGAAAGGGGGCGGACGAGGAGCGAAAGAGAAAGGTGGGCAAGAAGAGAGGAGAGCCGGAAAAGAGACACAAGAGGAAACGAGAGAGAAGAGAACGAAAGAGGGGAGAGAGGAACGGGGAAGGGAGGAGGGCGGAAAAGAAAAGGAAGAACAGGAGGAAGAAAAAAGAGGAGCAGGAAGAAGCGAAAAGCGAAAAGAGGAAGGGGGAAAGAAGGCGGGAAAGGAGGAAAAAAGCTTGGCCAAGAGGAACGAACAGGGAGGACAAGAAAACAAAACAACAGAAGCGAAAGGACAGAGGAAAGAAGGAGGGACAAGAGGGGAAGCGAGAAAAAAGGAAAAAGAGAAAGGGGGAACCAGGAGAGGGAGACAGGGGGGGAGAGGGGAGGACTCGAAGATGAGGAAGCGCACAGAGCAAAAGAAGAGAAAACGCGGGGGTGAGAGAGAAAGAGGAGCAGACCAAGGAAAAAGGAAGAAAAGAAAAGCAAGGCGAGAGGCCATGAAGCGAGCAAAGAAAAGAAGAAGGGAAGAGCGGGAAGCCGGGGGAGGTACGAAAAAGAAAAGGGCGAAAGAAAGGAAAAAAAGAGCGGAACGGAGAAGTGAGGAGAGGAACGCGGCAGGAGGGAACCAACCCAAAGACGAAAAGGGGAAAAACGGGGACACGAGAGAGGGAAGGGGGGAGGAGAAGGAGGGAGGGGCGGAGGGAGGACGGGAGCGAAAACTAGAAAAGGGAAGAGACGAGAGGGAAAAGTAAAGAAGGGAGGGAAGGGGGGAGAGCGGAAACGAAAGGAAAAGAAGGGAGGGGAGGGGAAAGGGGAGAGAGGGAAGAGCAGGAGGCGGGGGACGGAGGGAAAAGAGAAGGGAGGGGCAGGGCAAAGAAGAGAGGAGGGAAAAGAGGAGGAGGAAAGGGGAGGAG
0->2003817 HAPLO1 GGAAGAGGGAGAGGAAGAGCAGAAGGGGAGAGGGAGAGAGGGGAGAGGAACAAGGAGAGGGGGCGTAGGGAGACGGAGGGGAGAAAGGGAGACGGGGCAGCAAGGAGAAGGGCGAAAGGCGAAGGAGTAAAGAGGGCAAGAGAGACGGGGAACCGGGCAAGAGAAACCAACAGAAACGAAGGGGAAGAGAACGAGAGAAGGGAGAGGAGAGAGAGGAGGAAGAAGGGGAAAAGAGGCGAAAAGAGAGCAGGAGGGAGAGGGGGAGGGAGAGGGAAGAACAAGGCAGCGAAAAGAAAAAGGGAAAAAGAAGGCGAGAAAGGAGGAAGAACGAATGGCCAAGAGGAACGAACAGGGAACACGGGAAGAAAAAGAAACAGAAGCGAGTGGACAAGGAGGCAGAGGAAAACAAAGAAAAGGGACGAACGAACAGAAGAAAAAGAGGGGAGGAACGCAAGGAGAAGGGCAGAAGGGGAGAGAGAGGGAATCGAGAGTGAAGAAAAAGGCGGCAACAAGGAAGGAGGTGCAAGAGGGAGAGAAGAAAAGAGGGAGAGACCAAGAAACAAGAAAACAAAAAAAGACAAAGCAAAGGGCCGAGAAGAGGGCAAGGAAAAGGGAAAGGAAAGGGCGGGCAGCCAGGGGAGGTACGGGAACGAGGGGGGGGGCAGGGAGGAAAAAAAGAGCGGGAAAAAAAAGTGGGGAGGGAGACGCGACAGGAGGGAACCAACCCACGGACAGGAAAAAAAAAAACGAAAGAACGAGAGAGGGAAGAGGGCAGGAGAAGGAGGGGGAGGAGAAGGAGAAACGGGGGCGGGGACAGAGAGGAGGAAGAGAAGGGAGAGGGAAAAGGAAGAGAGCGAGAAGAAGGAGGAGAGGAAGCGAAGGGAAAGGGGAAAGAGAAGGAGAAGGGAAGAGCGGAGAGAAAGCAGGAAGAAAGAGAGGGAAAGAAAAAGAGCGGAAAGGGCGAAGAAGCGAGGAAGGAAGGACAAAAGAGGGAAGAAAAGAAGCGAAA
0->2003817 HAPLO2 AAAAAAGGGAGAGGAAGGGCAGGGAGGGAGGGGGGGGGAAGAAGAGGACGACAGAAGAGGGGGAGTAGGGAAACAAAGAGACGGAGGGGAGAAAGGAGAGCGGGGGAGCAAACGAGAAGAAAAGGGATAAGATAGGAAAGGAAGAAAAAAGGCCGGACACGAAAAACCAGCAGAAAAAAGGAGGGGGGACACGAAAGAAGAGAGAGGAGGACGGGGAAGAGAAGAAAAAAAAGGAGAAAAAAGAGAGCGGGAAAAAGAGAGAGAAGGAGAAGGAAGAAGCGAAAAGCGAACAGAAAAAGGGAAGGGGGAGACGAAAAAGGAGGGAAGCAGAATGGCCAGGCGGAACGAACAAGGAACGCGAAAAAAAAAAACAAAGAGAAAGAATGGACGAGGGGGAAGAGGAGGGAAAAGAAGAGAGGCGAACGAACAGAAGAAAAAGAGGGGAGGAACCAGGAGAGGGAGACAGGGGGGGAGAGGGGAGGAAAAGCGAGTGAAGAAACGCGCGGCAAACAGAAAAGAGGTGCGCGGAGATGAGGAGAAAAGAGGGAGGGGCCAAAAAAAACAAAAGCAAAGAAAAACGAAGAAAAGGACCGTGAAGAGAGCAAGGAAAAGGGGAAAGGAAAGACAGGAGAAAGAAGGAGGTCAGAAAAAGAAAAGGGCAGCGAAGAAAAAAAAGGGGGAGAAGCGGAGGGGTGAGAAGGGAGAAAAAAAAAGGGGGGACCAACCCAAAGAAGGAGCGAAGGGGGACGGGAAAACAAGAAGGGGAGGGGGGGAGGAGAAGGAGGGAGGGGCGGAGGGAGGACGGGAGCGAAAACTAGAAAAGGGAAGAAGAGAGCGGAGGAAAAGAAGAAAGGCGGAAAAGGGGAGGAGCGGGGAAGAAAGGAAAAGAAAAAGGAAAGAGGAAGAGAAGAGCGGAGGGGAGAAGAGGGGCAAGAGAGGGAGAGAGAAAGAGCAGAAGGAGCGAGGCAACGAGGAAGGGAGGAAGGAAAAGGGAAGAAAAGGAACAGAA
0->2003826 HAPLO1 AAAAAAAGGAGGCGAGGAGCAAAGAGAGAGAGGGGAAAGAGAGAGAGGCACCGGAAGAAAAAGAGTAGGGAGACGGAGGGGAGGGAAAGAAGCAGAACAGCGAGGAGAAGGGCGGAAGGCAAAAAAGTAAAGAGGGCAAGAGGGACAAGAGACCGGAAGAGGGGAGAAAGCAGGCGAGGAGGGGAAGAGAGAGGGAGAAGGGAAGGGAGAACGAAGGAGGGGAGAGGGAGGAAAGACGGAGGAAGGGCGGAGAGAGGAAAGAAAAAAGGAAGGAAGAACAGAAAGGAGGACGACGGGAAGGAAGAAGAAAACGAGAAAGAGAAAAAGACAAATAACACAGCAGAACGAACGGGGCACGCAGGAAGAAAAAGCAACAGAAAAGGGTGAGAAAGGGGGAAGAGGGAGACAAAGGGGGAGGGCGAGAAAACAGAGAGAAGAGGGGGGAGGAGCCAGGAGGAAAGAGAAGGGGAAAGAAAGGAGGACCAAGCGAGAGAGGCAAAGCACGGAAACCGAGAAGGGGAAGAGCGGGGGTGAGAGGGCGGAGAAAGCGGGCCACGGAAAGAAGAGGAGGGAAAAAGAACAGCAAAGGACAGTGGAGAGGGCGAGGAGCGGAGGGAAAAAAGGGCGAGAAAACGAGGGCAGTAAGAAAAAGAAAAGGGGGAAGAAGGGAAAGAAAGAGGAAAGACAAAAGGGTGAAGAGGGAGGCGCAAAAAAAAAAAGACAGCCAGCAGGCGGGGCAAAAGAAGACAGGGACACGAGGGAGGGAAAGGAGGAGGAGAAGGAGGGAGGGGAGGAGGGGGGCGGGAGGAGGGGGAAAGAAAAGGGAAGAAGAGAGCGGAGGAAAAGAAGAAAGGCGGAAAGGGGGAGAAGCGAGGGAAAAAGGAAAAGAGAAAGGAGAGAGAGGGGGAAAAGCGGGAGGGAGGAAGGAAGCAAGAAACGGAAAGAGAAGAAGCGAGGGGGGCAAGGCAACAGAGAAGGGCAAAAAGGAAAGGGAAGAAAAGGAAAGAAA
0->2003826 HAPLO2 GGATGAGGGGGGCGAGGAGCAAAGGGAGAGAAAAAGGGAAGAAGAGAACGCCGGAAGAGAGGGAGTAGGGAGACAGAGGGGAGGGGAGGAGAAAGGAGAGCAAGGGGACGAGCGAGAAGCGAAGGAGTAAGGTGGGCAAGAGAAAAAGAGGGCCGGACAAGAGAAACAAGCGGAAACGAGGAAGAGGGGAGAGAAAGAAGAGAAGGAGGAACGGGGAAGGGAGAAAAACAAAGGAGAAGAGGGAGAGCGGGAGGAGGAGGGGGGAAAGGAAGGAAGAAGCGAAAAGCGGACAACGAAAGGGAAAGGGGAGGCGAAAAAGAGAAAAAAAAGAATGGCCAGGCAGAGCGGAAAGAGCACACAAGAAGACAAAACCACGGGAGCGGGTGAGCAAGGAGGCGAAGGAGAACAAAGGGGAGGGGCGAGAAAAAAGAAGAAAAAGAAGGGACGAACCAGGAGAGGGGGGCGAGAGGGGGGCGGGGAGGACAAGAAGATGAGGCAACACGCGGCACAAAAGAGGAGAGTGCGCGAAGGTGAGAAGGCGAGAGGGGGAGACCAAGGAAAAAGGAAGCAGAAAAAAGCACGGCAGAGGGCAGTGAAGAGGGCAAGGAGAAGAGGAGAGAAAAGGCAAGAGGCAAGGGGAGGTAAGAAAACGAGAGGGGCGAAAGAAAAGAAAAAGAGAGAGAAAAGGAGGGGTGAGAAGAGAGAAGCGAAAAAAAGGGACCAACCCACAGACGAGAAGGAGAGGAACGGGGGCACGAGAAAAGGAAGAGGACCGGAAGAAGGGGGGGAGGCGGGAGGAGGCCGGGAGCGAAAACTGAAAAAGGGACAGGACGGGCAGGGGAAAAGGCAGAGGGAGAGAAGGAGGAGGAGCGGGGAAGAAAGGAAAAGAAAAAGGAAAGAGGAAGAGAAGAGAGGAAGAGAGACAGAGGACGGGGGCGGGAAAGCGAGGGGAAGGGGGGAGCGAGAAGACGGGAAAGAGAGGAAGGAGAGGAGGCGAGAAAGGGCAGAA
0->2003814 HAPLO1 GGGTAAAGGGGGGGAAAAGCAGGAGGGGAGAGGGGAAGAAGAAGAGAACGCCAGGAGAAAGAGAGTAGGAAGCAGGGGGGAAGAGAGGGCGAAGGGGCCGCAAGGAGACGGACGAAAAGAGCAAGAGAAAGGAAAGCAAGAGGGACAGGGGACCGGGCAAGAGGAGAAGAAGGAAACGAAAAAGGGAGGCGAGAAAGAAGAGAGAGAAGAACAGGAGAGAGGGAGGGGAAAAGGAGAAGAGGAAAAGCAAGGAAAGGGGGAGAAGAGAGCAAGAAGAACAGGAAAACGGAAAGAAAAAGGGGAGGGGGAGGCGGAAGAGAGAAAAGACCGAATAGCCAGGAGGAGAGGGAGAGGAACGAAAGGAGAAACAGACACGGGAGCGAGTGGACAGAGGAGCGGAGAGGGGAAAAGGAGAGAGGCGAGAACGACAAAGAAAAAGGGAGGAGGAACGAGGGGAGGAAGACAGAGAGGGAGCGGGGAGGACTCGAAGATGAAGAAAAAGGCGGAAAACAGGAGGAGAGTGAGCGGGGGTGAGGAGAAAAGAGGGAGAGACCACGGAAAGAGGAAGCAGAAAAAAGCACGAAAAAGGGCCGAGAAGCGGAGGGGGAGAAAGGGAGAGAAAGGGCGGGCAGCCAGGGGAGGTAAGAAAACGAAAAGGACAACGGAGAGGAAAAAGAGAGAGAAAAAAAGGGGAAAAGAGAGAGACGCGAAAGAAAGGGACCAACCCACAGACGAGAAAGAAAGGGGCAGGAGAGCAAGAAGGAGAGGGGAGCCAGAAGAAGGCGGGGAGGAAGGAGAGAAACGGGGACAGGGACAAGAGGGAGGAAAAAAAGGACGGGGGAAGTGAAGGAAGGCAAGAAGGAAGAGAAGCGAGGGAGAGAGGAAAAGAGAAAGAGGGGAAGAGGGGAAGAGCGGAGGGGGGGAGGGAAGCAGGGGAGGGAGGGAGAAGGGAAAGAGGGAGAAGGGCAACGGGGAGAGGAAAACAAGGAGAGAGAGAGAGAGGGAGGAG
0->2003814 HAPLO2 AAATAAGGGAGACGAGGAGCAGAGAGGGAGGGGGGAGGAAGAAGAGAACGCCAGGAGAGGGGGCGTAGGGGGCCAGAGAGGAGGGGAGGAGACAGGAGAGCAAGGGGACAAGCGAGGAGAGCAGGAGTAAGGTAGGCAAGAAGAAAAGGGGGCCGGACAAGAGAAACAAACGGAAACGAGGAAGAGGGGAGAAAGAGAGAAAAGAGGAGGACGGAAGGGAAGAAAAAAAAAAGGAGCGAAAAGAGAGCAAGGAGAAAAGGGAGGAGGAGAAGGAAGAAGCGAAAAGCGGGAAGAAAAAGGGAAAAAGAAGGCGGAAAAGAAGGGAGACCGAATGGCCAAGAGGAGAGGACAGGGAACACAAGAAGACAAAACAACAGGAGCGGGTGAGCAAGGGGGAAGAGGAGGGAAAAGAGGAGGGGCGAGAAAACAGAAGAAAAAGAAGGGACGAACCAGGAGAGGGGGGCGAGAGGGGGGCGGGGAGGACTCGAAGATGAAGAAAAAGACGGCAACCAAGAGGAGAGTGAACAGAAGAGGAAAGAAAAGAGGGAGAGGCCAAGAGAAAAGGAAACAAAAAGAAACACGAAAAAGGGCCGAGAAGAGGACAGGGCACAGAGGAGGGGAAAGGCGAGAGACAGGGGGAGGTAAGAAAAAGGGAGGGGCGAAAGAAAGGAAAAAGAGAGAAAAACGGAGAAGTGAGAAGAGAGGAGCGGAGAAAAGGGACCAAACCGCAGGCGAGAAAGGGGAGGACAGAAGAACGAAAAGAGAGAGAGGACAGGAAGAAGGGGGGGAGGCGGGAGGAGGACGGGAGCGAAAACTAGAAAAGGGAAGAAACGAACGGGGGAAAAGGCAGAAGGCAGAAAGGGGGAAAGACAGGGGAAAAAGGAAAAGAAAAGAAAGAAAGGAAAAGGGGACCGGAAGAGAGACAGGAAGAAGAGGCGGGAGAAAGAAGGGAAGGGAGGAGCGAGAAAACGGGGAAGAGAGGACAGGAGAGGGAAGGGGGGAAAAAGAA
0->2003825 HAPLO1 AAAAAGGGGGGAGGAAGAGCAGGGAAGGAGGGGAAGAAGGGAGGGAGGCGCCAGGAGAGGGGGCGTAGGGAGACGGAAGGAAGGGGAGGAGAAAGGGCCGCGAGGGAGCAGACGAAGAGAGAAAGGGTGCGGTAGGCAAGAAGAGAGGAGAGCCGGACAAGGGGAACAAGAGGGCACGAGGAAGAAGGGAACGAAAAAGAGAAAGGAGGAACGGAGGAGGGGAAAAAAAAAAGGAGCGAAAAGAGAGCAGGAGGGAGAGGGGGAGGGAGAGGGAAGAACAAGGCAGCGAACAGAAAAAGGGAAGGGGGAGACGAAAAAGGAGGGAAGCAGATAAACACGAAGGAGAGGAAAGAAAACACAGGGGAGAGCCAACGAGAAAAAGAATGAGCAGAGAAGCGAAAGAGGGACAAGAGGAGGGGCGAGCGAAAAGAAGAAGGAGAAAGGAGGAACGCAAGAAGGGGGGAGAAGGGGGAGAAGGAAGACCTCAAAGGTGAGGCAACGCACAGAACCAAAAAAGGAGGTGAACAAGAGTGAGAAGACGGGAGGGAGAGAGCACGGAGCGAGGAAGAAAAAAAAGAAAAAGCAAGGGAGCGAGAAGAGGACAAGAAGAGGAGAGAAAAAAAGGCAGGAAGCAAGGGGAGGTCCAAGAAAGGAGAGAGCGGCAGAGAGGAAAAAGGGGGCGGAACGGAGGGAAAAGGGGGGGGGCGCGGAAGGAGGGGACCAACCAGCGAGCGAGAAAGAAAAGGACAGGGGAGCGAGAAAGGGAAAAAGGGCAAGGAAGAGGGGGGAGGCGGAGGAAGGACGAGAGAGGGAGATAGGAGAAGGAAGAGAAGGGAAGAAAAAAAGAAGAAGAGAAGAAAAAGAGAAGGAAGGAAAAGAAGGGAAAAGAGGAAGAGGAGAAGGAGGGAAGAGCGGAGGGGAGGCAAGAAGCAAAGGAGGGGGAAAGAAGGAGCGGAAAAAGAAGGAAAACGGAGCGAGGAGGGAAGAAAGAGAGCGAAGGAGGACAAAG
0->2003825 HAPLO2 AAAAAGGGGAGGCGAGGGGCAAAGAGGGAGAAAAAGGGAAGAAGAGAACGCCGGAAGAGGGAGCGTAGGGGGACAGAGAGGAGGAGGGGCGAAAGGAGCGCAAGGAGAAGAGCGGGGAGCGAAAGAGAAAGGTGGGCAAGAGGGGAGGAGAGCCGGACAAGAGAAGCAAACGAAAAAGAGAAGGAAGAGAGAGAAAGAGGAGGGAAAGGAACGGAGAGGAGGAAAGGGCGGAGGAACGGAGGGAGAGCGGGGAAAGAAGGGGGAGAGAGAAGGACGAACAGAAAAACGGGAAGAAAAAGGGAAAAAGAAGGCGGAAAAGAAGGGAGACCGAATGACCAAGAGGAGAGGAAAGGGAACACAAGAAGACACCACCGCAGAAAAGAGAGAGCAAGGGAGAAGAGGAGGGACAAGAGGAGGGGCGAACGAACCGAGAAGAAAGGGGGGAGAGACGCAAGGAGAAGGGCGAAAGGGAAGCGGGAGGAAATCGAGAATGAGGAAGCACACGACAACAAGGAGGAGAGTGCACGAGAGAGAGGGGACGAGAGGGACGGGCCACGGAAAGAGGAAACGAAAAAAGACAAGGCGGAGGGCAGTAAAGAGGGCAAGGAGAGGAAGAGGGAAAGGGCAAGAGGCAAGGGGAGGTAAGAAAACGAGAGGGGCGAAAGAAAAGAAAAAAAGAGCGGAACGGAGAAGTGAGAAGAGGGACGCGGCAGGAGGGGACCAGCCCACAAACGGGAAGAAGGGAAACGAGGAAACGAGAAGAGGAGGAGGGCCGGGAGAAGGGGGAGAGGAGGAAGAAGGACGAGAGAGGGGACAAGAAAGGGGACGAAAAGGGAGAGGGAAAAGAAGAAAGGCGAGGAGGAGGAGGAGCGGGGAAGAAAGGAAAAGAAAAAGGAAAGAGGAAGAGAAGAGAAGGAGAGAGACAGAGGACGGGGGCGGGAAAGCGAAGGGAAGGAAGGAGAGAGGCGACGAAGAGAGGCAAAAAGAGGAGGAGAAAAAGGGGGAAGAA
0->2003834 HAPLO1 AAATAAAGGAGGCGAGAGGCAGGAGGGAAGGGGGGGGGAGGAAGAGAGCACCGGGAAAAGGAGCGAGAGGAGAAAGGAGGGAGGAAGAGAGGAAGGGCCGCAAAAGAGCAAGCGAAGGGAGCAGGGATGAAGTAGGCAAAAAAAGAGGAGAGCCGGACAAGAGAAGCAAACGAAAAAGAGAAGGAAGAGAGAAGGAGAAGGGAGAGGAGAACAGGGAAGGAGAGAAAAAAAAGGAGCGAAAAGAGAGCAAGGAAAGAAGGGGGAGAGAGAAAGAAGAAGCGAAAAGCGGAAAGAAAAAGGGGAGAAGAAGACAAGAAGGAAGGAAGGCCGATTGACACAACGGAGCAGGCAAGGCACACAAAAAGAAAAAGCCAAGAGAACGGAAGAGCAAGAAGGCGAAAGAGGGAAGAGGAGGGAAGCGGACGAACAGAAAAAAAAGGAGAAAGGAGCGAGGGAAGGGGGGCGAAAAGGGGGCGGGGAGGAAAAGAGAAAGAGGCAGAGCGCGGCAAAAAAGAAGGGAGTGAGCGGGGGAGAGAAGACGAGAGAAGCAGACCACGGAAAAAAAAAACGAAAAAAGACGCAGCGGAGGGGAGTGAAGCGGGGGAGGAAAAGAGGGAAAAGAGGGCGAGAAACCGGGAAAAAAACGAGAACGAGGGGGGGGGCGGAGGGGAAAAAGAGAAAGAGAAAAAAGAGAAAAGAGGAGGAAAAAAAAGGAGGGGACCAGCCCACGAACGAGAAAGAGAAGGGAAGGGACGAAGGAAGAGGAGGGGAACAGGAAGAAGGGGGAGAGGAGAAAAGAAGACGAGAGAGGGAACTAGAAAGGAATAGAAGCAGGAGAGGGAAAAAAAGACAGACGAGAAGGAAGAGGAGCGGGGAAAAAAGGAAAAGAGAAAGGAAAGAGGAAGAGAAGAGAGGAAGAGAGACAGAGGACAAGAAACGGAAAGAGAAGGGAAGGGAGGAGCGAGAAAACGGGGAAGAGAGGACAGGAGAGGGAAGGGGGGAAAAAGAA
0->2003834 HAPLO2 AAAAAGGGGAGGCGAGGGGCAAAGAGGGAGAAAAAGGGAAGAAGAGAACGCCGGAAGAGGGAGCGTAGGGGGACAGAGAGGAGGAGGGGCGAAAGGAGCGCAAGGAGAAGAGCGGGGAGCGAAAGAGAAAGGTGGGCAAGAGGGAAGGAAAACCGGAAAAGGGAAACCAGCGAGAGAGAGAGAGGGGGGAGAGAAAGAGGAGGGAAAGGAACGGAGAGGAGAGGAAAAAAAAGGAGAAGAAGAAGAAAGGGAAGAGAAAAGGGGAGGAAAAAGAAGAGCCGAACAACAGACAGAAAGGGGAGAAAAGAAGGCGAAAAAGAGAAAAGAAAGAATGGCACAGCAGAGCGGAAAAGGAACGCAAAAAGACAAAAAAGCAGAAAAGGGTGGACAAGAAGAAAGAAGAGGGACAAGGAGGGAGACGAGAACAAAGGAGAAGACAGAAGGAGGAAACAGGAGAAAAGAACAGGGGGGGGGAGGGGAGGACAAGAAGAAGAGGCAACGCGCGACACAAAAGAGGAAGGTGCGAGAAGGTGAGAAGGCGGAGAGGAGAGACCAAGGAAAACGGGAGCGGGAAGAAACACAAAAGAGGACCATGAAACGGAGAAGGAAAAGAAAAGAGAAGAAGCGAAAGGCAGGGAAAGGTCAGAAGACAAGGGAGGCAGCGGAAAAGAAGAAGAGAGAGAAAAAAAGGGGAAAAGAGAGAGACGCGAAAGAAAGGGACCAAACCGCAGGCGAGAAAGGGGAAAACAGGAGCGCAAGAAGAGGAGGAAGGGCAGGAGAAGGGGGAGAGGAGGGAGGGGGCGGGAGGAGGGGGAAGAAAAAGGGACAGGACGGGCAGGGGAAAAGGCAGAGGGAGAGAAGGAGGAAAGACAGGGGAAAAAGGAAAAGAAAAGAAAGAAAGGAAAAGGGGACCGGAAGAGAGACAGGAAGAAGAGGCGGGAGAAAGAAGGGAAGGGAGGAGCGAGAAAACGGGGAAGAGAGGACAGGAGAGGGAAGGGGGGAAAAAGAA
0->2003828 HAPLO1 AAATAAAGGAGGCGAGAGGCAGGAGGGAAGGGGGGGGGAGGAAGAGAGCACCGGGAAAAGGAGCGAGAGGAGAAAGGAGGGAGGAAGAGAGGAAGGGCCGCAAAAGAGCAAGCGAAGGGAGCAGGGATGAAGTAGGCAAAAAAAAAGGAAAACCGGAAAAGGGAAACCAGCGAGAGAGAGAGAGGGGGGAGAAGGAGAAGGGAGAGGAGGACGAGGAAGAGAGAGAAACAAAGGAGAAAAAAGAGAAAAGGAAGAGAAGGGAGGAGAGGAAGGAAGAACAGAACAGCGGGAAACAAGAGGAGGAGGGAAGGCGGAAAAAGAGGAAGAAAGAATGGCCAGGCAGAGCGGAAAGAGAACACAAGAAGACAAAACAACAGAAACGGGTGAGCAGAGGGGAAGAGGAGAACAAAGAAGGGAAGCGAACGCAAAGGGGAGAGAGAGGGGAGGAACGAGGGGAGGGAGGCGAAGGGGGAGCGGGGAGGAAAAGCAAAAGAGGCAGCACACGGCGCACAAGAGGAGAGTGAGAAAAAATGGAGGGGCGAGAGGGACGGGCCACGGAACGAAGAAGCAGAAAAAAGCAAGGCAAAGGGCCGTGAAGAGGACAAGGAAAAGGGGAGAGAAAAGGCGAGCAGAAGAAGGAAGAAAGAAAAAGAAAAGGGCGGCAGAAAGGAAAAAGGGAGAGAAGAGGAGAAGTGAGGAGAGAGAAGCGACAGGAGGGAACCAACCCAAAGACGAGAAAGAAAAGGACAGGGGAGCGAGAAAGGGAAAAAGGGCAGGGAGGAACAAAGAGGAGAAAGAGAAACGGGGACAGGAACTAGAAAAGGGAAGAGAAGGACGAGGGAAGTAGAAGAAAGCGAGAGGAAAGGAAAGAGAGGGAAAAGGGAAAAGAAAAAGGGGAGAAGAGGGGAAGAGAGAAGGGAGGGAGAGGAGCAAAAGACGAGAGGCGGAAGAGCGGAAAAGGAAAGAAGACGGAGAAAGGCAAAAAGAGAGAGAGAGAGGGAGGACAGAA
0->2003828 HAPLO2 AAATAAAGGAGGCGAGAGGCAGGAGGGAAGGGGGGGGGAGGAAGAGAGCACCGGGAAAAGGAGCGAGAGGAGAAAGGAGGGAGGAAGAGAGGAAGGGCCGCAAAAGAGCAAGCGAAGGGAGCAGGGATGAAGTAGGCAAAAAAAAAGGAAAACCGGAAAAGGGAAACCAGCGAGAGAGAGAGAGGGGGGAGAAGGAGAAGGGAGAGGAGGACGAGGAAGAGAGAGAAACAAAGGAGAAAAAAGAGAAAAGGAAGAGAAGGGAGGAGAGGAAGGAAGAACAGAACAGCGGGAAACAAGAGGAGGAGGGAAGGCGGAAAAAGAGGAAGAAAGAATGGCCAGGCAGAGCGGAAAGAGCACACAAGAAGACAAAACCACGGGAGCGGGTGAGCAAGGAGGCGAAGGAGAACAAAGGGGAGGGGCGAGAAAAAAGAAGAAAAAGAGGGGAGGAACCAGGAGAGGGAGACGAAAAGGGGGCGGGGGGGACAAGAAGAAGAGGCAACGCGCGACACAAAAGAGGAAGGTGCGAGAAGGTGAGAAGGCGGAGAGGAGAGACCAAGGAAAACGGGAGCGGGAAGAAACACAAAAGAGGACCATGAAACGGAGAAGGAAAAGAAAAGAGAAGAAGCGAAAGGCAGGGAAAGGTCAGAAGACAAGGGAGGCAGCGGAAAAGAAGAAGAGAGAGAAAAAAAGGGGAAAAGAGAGAGACGCGAAAGAAAGGGACCAAACCGCAGGCGAGAAAGGGGAGGACAGAAGAACGAAAAGAGAGAGAGGACAGGAAGAAGGGGGGGAGGCGGGAGGAGGACGGGAGCGAAAACTAGAAAAGGGAAGAAACGAACGGGGGAAAAGGCAGAAGGCAGAAAGGGGGAGAAGCGAGGGAGAGAGGAAAAGAGAAAGAGGGGAAGAGGGGAAGAGCGGAGGGGGGGAGGGAAGCAGGGGAGGGAAGGAAAGAAAGCGGAAAAAGAGAGGCGACGAAGAGAGGCAAAAAGAGGAGGAGAAAAAGGGGGAAGAA
0->2003832 HAPLO1 AAATGAGAAAGACGAGGGGAAGGAAGAGAGGGAGGAGAAGGAGAGAGGCGCCGGGAGAGAGGGAGAGGGAGGACGGAGGGACGGGGGGAAGAAAGAAGCAAAGGGAGACGAGAGAGAAGCGACAAAGAGAGATAGGCAAAAGGAGAGGGGGACCGGAAAAGGGGAGCCGACAAAAACGAGGAGGAAGAGCACGAAAGAGGGAGGAAGAGAACAGGGAGGGGGAGGAAAAAAGGGAGAAAAAAGAGAGCAAGGAGAAGAGGAAAGAGGAGCAGGAAGAACAGAAAAACGGGAAGAAAAAGGGAAAAAGAAGGCGGAAAAGAAGGGAGACCGAATGGCCAAGAGGAACGAACAGGGAACACAAGAAGACAAAACAGCAAGAACGGGTGAGCAGAAGGGCGAAAGAGGGAAGAAGGGGGAAGCGGACGAACAGAAAAGAGAGAGGGGAGGAGCGAGAAGAGGAAGACAGGAGGGGGAAGGGGAGGAAAAGCGAGTGAGGAAAAAGGCGGAGCAAAAGAGGAAGGTGCGAGAAGGTGAGAAGGCGGAGAGGAGAGACCAAGGAAAACGGGAGCGGGAAGAAACACAAAAGAGGACCATGAAACGGAGAAGGAAAAGAAAAGAGAAGAAGCGAAAGGCAGGGAAAGGTCAGAAGACAAGGGAGGCAGCGGAAAAGAAGAAGAGAGAGAAAAAAAGGGGAAAAGAGAGAGACGCGAAAGAAAGGGACCAAACCGCAGGCGAGAAAGGGGAAAACAGGAGCGCAAGAAGAGGAGGAAGGGCAGGAGAAGGGGGAGAGGAGGGAGGGGGCGGGAGGAGGGGGAAGAAAAAGGGACAGGACGGGCAGGGGAAAAGGCAGAGGGAGAGAAGGAGGAGGAGCGGGGAAAAAAGGAAAAGAGAAAGGAAAGAGGAAGAGAAGAGAGGAAGAGAGACAGAGGACGGGGGCGGGAAAGCGAGGGGAAGGGGGGAGCGAGAAGACGGGAAAGAGAGGAAGGAGAGGAGGCGAGAAAGGGCAGAA
0->2003832 HAPLO2 AAATAAGGGAGACGAGGAGCAGAGAGGGAGGGGGGAGGAAGAAGAGAACACCAAGAGAGAGGGAGTAGAGGAAAAGGAGGAAAAAAGGGAGACGGGAGAGCGGGGGAGCAAACGAGAAGAAAAGGGATAAGATAGGAAAGGAAGACGGGGAACCGGGCAAGAAGAACCGACGGGAAAGAGGAAGAGAGGCGAGAAAGAAGAAAGAGAGGAACAGAGGGGGAAGAAGGGCGGGAAGACGAAAAAGGGAAGGGGAAAGAGGGGGAGAAAAGAAGGAAGAAGCGAAAAACAGACAACGGGAGAGAAGAAGGAAAAAGACAGGGAGGAGGAAAGAAAGGCACAGAGAAGAGGAAAGGGCACGCAAGAAAACAAAGCCACGGGGGCAGGTGAGCAAGGAGGAAGAGGAGGGAAAAGAAGAGGGGCGAACGAACAGAGGAAGACAGAAGGAGGAAACAGGAGAAAAGAACAGGGGGGGGGAGGGGAGGACAAGAAGAAGAGGCAACGCGCGACACAAAAGAGGAAGGTGCGAGAAGGTGAGAAGGCGGAGAGGAGAGACCAAGGAAAACGGGAGCGGAAAAAAGAACGGCAAAAGACCGTGAAGAAGGGGAAGAAAAGAGGAGGAAGAAGGCAAAAAGAAGAAGGAAGAAAGAAAAAGAAAAGGGCGGCGGAGAGACAAAGGGGAAAGGAACGGAGGGGTGAAGAGAGGGACGCGAAAGGAGGGAACCAACCCAAAGACGAAAAGGGGAAAAACGGGGACACGAGAGAGGGAAGGGGGGAGGAGAAGGAGGGAGGGGCGGAGGGAGGACGGGAGCGAAAACTAGAAAAGGGAAGAAGAGAGCGGAGGAAAAGAAGAAAGGCGGAAAGAGGGGAGAGCGGGGAAAAGGGAGAGAGGAAAGGGAGAAGAGAGAAGGGGACCGGAAGAGAGGAGAGAGGCGGGGGACGGAGGGAAAAGGAGCAAGGGGGGCGAGGCAAAAGAGAAAGGCGGAAAGAGGGGGAGAAGGGGGGGGAGAAA
0->2003819 HAPLO1 AAAAAAGGGGAAGGAAGAGCAGGAAAGGAGGGGGGAGAGAGAAGAGAACGCCGGGAGAGGGAGCGTGAGGGGAAGGGGAAGAAAGGGAGCGACAGGACCAAAAGGAGACGGGCAAAGAGAAAAAAAGTACGGAAAGCGAGAGGAGAAAAGAAACGGGAAAGAGAAGCAAACGAAAAAGAGAAGGAAGAGAGAGAAAGAGGAGGGAAAGGAACGGAGAGGAGGAAAGGGCGGAGGAACGGAGGGAGAGCGGGGAAAGAAGGGGGAGAGAGAAGGACGAACAGAAAAACGGGAAGAAAAAGGGAAAAAGAAGGCGGAAAAGAAGGGAGACCGAATGACCAGGAGAAGCGGACAAAACAGACAAGAAGACACCACCGCAGAAAAGAAAGAGCAAGGGGGAAGAGGAGGGAAAAGGAGAGAGGCGAACGAACAGGGAAAGGAGAAGGGGCGAAAGAGGAGGGGGGGGCGAAAAGGGGGCGGGGAGACCAAGCAAATGGGGCAAAAGGCGGCACAAAAGAGGAGAGTGAACAGAAGAGGAAAGACAGGAGAGGCAAGCACCGAAAAAAAAGAGAGAAAAAAAGCACGGCAAAGGACAGAAAGGAGGAGAAGGAAAAGAAAAGAGAAGAAGCGAGAGACAGGGGGAGGTAAGAAAAAGGGAGGGGCGAAAGAAAGGAAAAAGAGAGAAAAACGGAGAAGTGAGAAGAGAGGAGCGGAGAAAAGGGACCAACCCACAGACGAGAAAGAAAGGGGCAGGAGAGCAAGAAGGAGAGGGGAGCCAGAAGAAGGCGGGGAGGAAGGAGAGAAACGGGGACAGGGACAAGAGGGAGGAAAAAAAGGACGGGGGAAGTGAAGGAAGGCAAGAAGGAAGAGAAGCGAGGGAGAGAGGAAAAGAGAAAGAGGGGAAGAGGGGAAGAGCGGAGGGGGGGAGGGAAGCAGGGGAGGGAAGGAAAGAAAGCGGAAAAAGAGAGGCGACGAGGAAGGAAGGACAAAAGAGGGAAGAAAAGAAGCGAAA
0->2003819 HAPLO2 AAATAAGAGAGGCGAGGGGCGGAAGAGGAGAGAGGAGGAAGAAGAGAACACCAAGAGAGAGGGAGTAGAGGAAAAGGAGGAAAAAAGGGAGACGGGAGAGCGGGGGAGCAAACGGGGAGAAAAGGAGTAAGGTAAGCGAAAGGAGCAGGGGACCGGAAAAGAAAAACCAAAGAAAAAGAAAAGAGGAGGCGAGAAGGAGAAAAGAAAGGAACAGGGGAGGAAGGAAAAAAAAGGAGAAGAAAGAGGAAAAGAAAAGAAAAGGGAAGGAGAAAGAAGAAGCGAACAGAGGACAGAAAAAGGGAAAGGGAAGGCGGAAGGAAGAAAAGAAAGATTGGCCAGAAGGAGCGGAAAGAAAACACAAGAGAACACCAACGCAGGAGCGAATGAGCAAGGAAGCGGAGGAGAACAAAGAAGGGAGGCGAACGAAAAAAAAGGAGCAGAGAGACGAACGAGGAGAGGGAGGCAGAGAGAGGGCGGGGAGGACTCGAAGATGAAGAAAAAGACGGCAACCAAGAGGAGAGTGAACAGAAGAGGAAAGAAAAGAGGGAGAGGCCAAGAGAAAAGGAAACAAAAAGAAACACGAAAAAGGGCCGAGAAGAGGACAGGGCACAGAGGAGGGGAAAGGCGAAAGGCAGGGAAAGGTCAGAAGACAAGGGAGGCAGCGGAAAAGAAGAAGAGAGAGAAAAAAAGGGGAAAAGAGAGAGACGCGAAAGAAAGGGACCAAACCGCAGGCGAGAAAGGGGAGGACAGAAGAACGAAAAGAGAGAGAGGACAGGAAGAAGGGGGGGAGGCGGGAGGAGGACGGGAGCGAAAACTAGAAAAGGGAAGAAACGAACGGGGGAAAAGGCAGAAGGCAGAAAGGGGGAAAGACAGGGGAAAAAGGAAAAGAAAAGAAAGAAAGGAAAAGGGGACCGGAAGAGAGACAGGAAGAAGAGGCGGGAGAAAGAAGGGAAGGGAGGAGCGAGAAAACGGGGAAGAGAGGACAGGAGAGGGAAGGGGGGAAAAAGAA
0->10242 HAPLO1 AAAAAGGGGAGGCGAGGGGCAAAGAGGGAGAAAAAGGGAAGAAGAGAACGCCGGAAGAGGGAGCGTAGGGGGACAGAGAGGAGGAGGGGCGAAAGGAGCGCAAGGAGAAGAGCGGGGAGCGAAAGAGAAAGGTGGGCAAGAGGGGAGGAGAGCCGGACAAGGGAAACCAGCGGAAACAGAGGGGGGGGGAGAAAGAGAGAAAAGAGGAGGACGGAAGGGAAGAAAAAAAAAAGGAGCGAAAAGAGAGCAAGGAGAAGAGGAAAGAGGAGCAGGAAGAACAGAAAAACGAGCAGAAAAAGGGAAAAAGAAGGCGGAAAAGAAGGGAGACCGAATGGCCAAGAGGAACGAACAGGGAACACAAGAAGACAAAACAGCAAGAACGGGTGAGCAAGAGGGCGAAAGAGGGAAGAGGAGGGAAGCGGACGAACAGAAGAAGACAGAAGGAGGAGCCAGGAGAGGGAGACAGGGGGGGAGAGGGGAAGAATCGAAGAAGAGGCAGCACACGGCGCAAAAGAGGAGAGTGAGCGAAGGTGGAAAGAAAAGAGGGAGAAGCACCGAAACGCGGAAAAAGAAAACGGCAAGGCGGAGGGCCGTGAAGCGGACGAAGAGCAGAGGAAAAAAAGGGCAAGAGACAGGGAACAGTAAGAGAACGAAAAGAGCGGCAGAAAAAAAAAAGAGAGAGAAGAGGGGAGGTGAGAAGAGAGAAACGACAGGAGGGGACCAGCCCACGAACGAAAAAAAGAGGAACGAGGGCGCAAGAGAAGGAAGGAGGGCGGAAGAAGACGGAGGAAAGGAAGAAGGACGAGAGAGAAGACAGAGAAAGGGACGAGAAGGGAAGGGGAAAAGACAAAAAGAAAGGAGAAAGAGGAGCAGAAACGAAAGGAAAAGAAGAAGGAGAGAGGAAGAGAAGGGAAGGAGGGAGAAGAGGGGCGGGGGACGGGGAAAGAAGAAGCGGGAGGAACGAGGAAACGAGAAAGAGAGGAAAGAGAGGGGGCAGAAGAGGGAGAAA
0->10242 HAPLO2 AAAAAGGGGAGGCGAGGGGCAAAGAGGGAGAAAAAGGGAAGAAGAGAACGCCGGAAGAGGGAGCGTAGGGAAACAAAGAGACGGAGGGGAGAAAGGGCAGCAAGGAGAAGGGCGAGGAACGCAGGGATGAGGTGGGCAAGAAGAGAGGAGAGCCGGACAAGAGAAAAAGACGGAAACGAGGAAGGGGGGAGAAAAAGAAGGAAGAAAGGAACGGGAAAGAGGAAAAAAAAAAGGAGCGAAAAGAGAAAGGGAGGGAAAGGGAGGAGAGGAGGGAAGAAGCGAAAAGCGGAAAGAAAAAGGGAAAAAGAAGGCGAAAAAGAAGGGAGACCGAATGGCCAAGAGGAACGAACAGAGAACACGGGAAGAAAAAACAGCAAGAACGGGTGAGCAAGAGAGCGGGGAAGGGAAAAGAGGAAGGACGAGAAAAAAGGAGAAAGAGAAAGGAGGAACGAGGAGAGGGGGACAGAGGGGAAGCAAGAGGAAAAAGCAAATGAAGCAAAAGGCGGAGCAAAAGAGGAGAGTGCGAGGAGGTGAGAAGAAAAGAGGGACAGACCAAGAAGCAAGGGGAAAAAGAGCGGAACAAAAGAGGGCCGTGGAGAGAGGGGGGCGCAGAGAAGAAAAAAGGCAGGAGGCAGGGAACAGTCAGAAAAAGAAAAGAGCGGCAGAAAGACAAAGGGGGGAGAAGAAAAAAAGAAAGAAGAGGGACGCGGCAGGAGGGGACCAGCCCACAAACGGGAAGAAGGGAAACGAGGAAACGAGAAGAGGAGGAGGGCAGAGAGAAGGGGGAGAGGAAGGAGAGAAACGGGGACAGGGACAGAGAAAGGGACAGAGCAGGCGGGAAAAGTGGAAGAAGGCGAGGAGGAGGAGAAGCGGAAAAGAGAAAGGGGGAAAAGGGGGGGGAGGAAAGAAGAGCGAAGGGGAGGCAGGAAGCGGGAGACGGAGAGAGAAAGGAAGGAAAAAGCGAAGCAACGAAGAAAGGAGGGAAAAGAGGAGGAGAAAGAGGGAGGGA
0->2003815 HAPLO1 AAATAAGGGAGAGGAGAGGCAGGGGGAGAGAGAGGAGGAAGAGGGGAACGCCGGGAGAAAGGGAGTAGGGAGAAAGAGAGACGAAAGGGAGAAAGGACCGCAAAAGGGCAAACGAGGAGAAAAAGGGTACGATAGGCAAGAAGAGAGAGGGACCAAACACAGAGAACCAACGGAAAAGAGGAAGAAGAGCACGAAAGAAAGGGGAGAGGAACGGGGAAGAGAAGAGGGCGAAGGAACGAAGGAGGAGCAAGGGGAAGAGGGAGAAGGGGAGGGAAAGAGCGGGCAGAGGACAGAAAAAAGAGGAGGGGAGGCGGGAAAGGAGGAAGGAAGCAAGGCCAGGCGAAGCGGACAGAGCACGCAAGAGAGCGAAGACGCAGGAACGGAAGAGCAGAAAGGCGAAAGAGGGAAGAAGGGGGAAGCGGACGAACAGAAGAGGAAGGAGAGAGGAGACAGGGGAAAAGAGCAGGAGGGGAGAGGGGAGGACAAGAAGAAGAGGCAAAAGACGGCACAAAGGAGGGGGGTGCGCGGGGGTAAAAAGAAAAGAGAAGCAGGGCACGGAAAGAAAAAGCGGAAAAAAGAACGGCAAAAGACCGTGAAGAAGGGGAAGAAAAGAGGAGGAAGAAGGCAAAAAGAAGAAGGAAGAAAGAAAAAGAAAAGGGCGGCGGAGAGACAAAGGGGAAAGGAACGGAGGGGTGAAGAGAGGGACGCGAAAGGAGGGAACCAACCCAAAGACGAAAAGGGGAAAAACGGGGACACGAGAGAGGGAAGGGGGGAGGAGAAGGAGGGAGGGGCGGAGGGAGGACGGGAGCGAAAACTAGAAAAGGGAAGAAGAGAGCGGAGGAAAAGAAGAAAGGCGGAAAGAGGGGAGAGCGGGGAAAAGGGAGAGAGGAAAGGGAGAAGAGAGAAGGGGACCGGAAGAGAGGAGAGAGGCGGGGGACGGAGGGAAAAGGAGCAAGGGGGGCGAGGCAAAAGAGAAAGGCGGAAAGAGGGGGAGAAGGGGGGGGAGAAA
0->2003815 HAPLO2 AAATAAGGGAGACGAGGAGCAGAGAGGGAGGGGGGAGGAAGAAGAGAACACCAAGAGAGAGGGAGTAGAGGAAAAGGAGGAAAAAAGGGAGACGGGAGAGCGGGGGAGCAAACGAGAAGAAAAGGGATAAGATAGGAAAGGAAGACGGGGAACCGGGCAAGAAGAACCGACGGGAAAGAGGAAGAGAGGCGAGAAAGAAGAAAGAGAGGAACAGAGGGGGAAGAAGGGCGGGAAGACGAAAAAGGGAAGGGGAAAGAGGGGGAGAAAAGAAGGAAGAAGCGAAAAACAGACAACGGGAGAGAAGAAGGAAAAAGACAGGGAGGAGGAAAGAAAGGCACAGAGAAGAGGAAAGGGCACGCAAGAAAACAAAGCCACGGGGGCAGGTGAGCAAGGAGGAAGAGGAGGGAAAAGAAGAGGGGCGAACGAACAGAGAAAAGAGAGGGGAGGAACCAGGAGAGGGGGACAGGGGGGGGGAGGGGAGGACAAGAAGAAGAGGCAACGCGCGACACAAAAGAGGAAGGTGCGAGAAGGTGAGAAGGCGGAGAGGAGAGACCAAGGAAAACGGGAGCGGGAAGAAACACAAAAGAGGACCATGAAACGGAGAAGGAAAAGAAAAGAGAAGAAGCGAAAGGCAGGGAAAGGTCAGAAGACAAGGGAGGCAGCGGAAAAGAAGAAGAGAGAGAAAAAAAGGGGAAAAGAGAGAGACGCGAAAGAAAGGGACCAAACCGCAGGCGAGAAAGGGGAGGACAGAAGAACGAAAAGAGAGAGAGGACAGGAAGAAGGGGGGGAGGCGGGAGGAGGACGGGAGCGAAAACTAGAAAAGGGAAGAAACGAACGGGGGAAAAGGCAGAAGGCAGAAAGGGGGAGAAGCGAGGGAGAGAGGAAAAGAGAAAGAGGGGAAGAGGGGAAGAGCGGAGGGGGGGAGGGAAGCAGGGGAGGGAAGGAAAGAAAGCGGAAAAAGAGAGGCGACGAAGAGAGGCAAAAAGAGGAGGAGAAAAAGGGGGAAGAA
0->10247 HAPLO1 AAATAAGGGAGAGGAGAGGCAGGGGGAGAGAGGGGAGGAAGAGGGGAACGCCGGGAGAAAGGGAGTAGGGAGAAAGAGAGACGAAAGGGAGAAAGGACCGCAAAAGGGCAAACGAGGAGAAAAAGGGTACGATAGGCAAGAAGAGAGAGGGACCAAACACAGAGAACCAACGGAAAAGAGGAAGAAGAGCACGAAAGAAAGGGGAGAGGAACGGGGGGGGAAGAAGGGCGGGAAGACGAAAAAGGGAAGGGGAAAGAGGGGGAGAAAAGAAGGAAGAAGCGAAAAACAGACAACGGGAGAGAAGAAGGAAAAAGACAGGGAGGAGGAAAGAAAGGCACAGAGAAGAGGAAAGGGCACGCAAGAAAACAAAGCCACGGGGGCAGGTGAGCAGAGAGGAAGAGGAGGGAAAAAAGGAGGGGCGAACGAACAGAGAAGAGAGAGGGGAGGAACCAGGAGAGGGAGACAGGGGGGGAGAGGGGAAGAATCGAAGAAGAGGCAGCACACGGCGCAAAAGAGGAGAGTGAGCGAAGGTGGAAAGAAAAGAGGGAGAAGCACCGAAACGCGGAAAAAGAAAACGGCAAGGCGGAGGGCCGTGAAGCGGACGAAGAGCAGAGGAAAAAAAGGGCAAGAGACAGGGAACAGTAAGAGAACGAAAAGAGCAGCGAAGAAAAAAAAGAGAGAGAAGAGGGGAGGTGAGAAGAGAGAAACGACAGGAGGGGACCAGCCCACGAACGAAAAAAAGAGGAACGAGGGCGCAAGAGAAGGAAGGAGGGCGGAAGAAGACGGAGGAAAGGAAGAAGGACGAGAGAGAAGACAGAGAAAGGGACGAGAAGGGAAGGGGAAAAGACAAAAAGAAAGGAGAAAGAGGAGCAGAAACGAAAGGAAAAGAAGAAGGAGAGAGGAAGAGAAGGGAAGGAGGGAGAAGAGGGGCGGGGGACGGGGAAAGAAGAAGCGGAAGGGGAGGGGCAAAGGAGAAGGGCGGACAGAAAGGAGGAAGAAGAGGGAGAAA
0->10247 HAPLO2 AAATAAAGGAGGCGAGAGGCAGGAGGGGAGAGGGGGGAGAGAAGAGAACGCCGGAAGAGGGGGAGAGGGGAGCCGGAGGGGAGAAAGGGAGAAAGAAGCGCAAAAGGGCAAACGAAAGGAGCAAGGGTGAGGTAGGCAAGGAAAGAAAAGAGCAGGAAAAAAGAAACCAACGAAAACGAGAAAGAGGGGAACGGGAGAAGGGAGAGGGAAACGGGGGGAGGAGAAAAACGGGGGAGAAAAAAAAGAAAAGAGAGAGAAAAGAGAAAAGGAAGGAAAAAGCAGGAAGCGAAAAGAAAAAGGGAAAAAGAAGGCAAGAAAGGGAAAAGACCGCTTGACCAGGCAGAACGAACAAGGCACACAAGAAGAAAAAGCAAAGAAAGCGGATGGACAAGGGAAAGGAAGAGAACCAAGAAGGGGGACGAACGAACAGAAGAAAAAGAGGGGAGGAACGCAAGGAGAAGGGCAGAAGGGGAGAGAGAGGGAATCGAGAGTGAAGAAAAAGGCGGCAACAAGGAAGGAGGTGCAAGAGGGAGAGAAGAAAAGAGGGAGAGACCAAGAAACAAGAAAACAAAAAAAAACGAAGAAAAGGACCGTGAAGAGAGCAAGGAAAAGGGGAAAGGAAAGACAGGAGAAAGAAGGAGGTCAGAAAAAGAAAAGGGCAGCGAAGAAAAAAAAGGGGGAGAAGCGGAGGGGTGAGAAGGGAGAAAAAAAAAGGGGGGACCAACCCACGGACAGGAAAAAAAAAAACGAAAGAACGAGAGGGAGAAGAAGGCAGGAAGAGGGGGGGAAGGAGGAAAGAAGACGGGAGCGAAAACTAGAAAAGGGAAGAGACGAGAGGGAAAAGTAAAGAAGGGAGGGAAGGGGGGAGAGCGGAAACGAAAGGAAAAGAAGGGAGGGGAGGGGAAAGGGGAGAGAGGGAAGAGCAGGAGGCGGGGGACGGAGGGAAAAGAGAAGGGAGGGGCAGGGCAAAGAAGAGAGGAGGGAAAAGAGGAGGAGGAAAGGGGAGGAG
0->2003836 HAPLO1 AAATAAGGGAGACGAGGAGCAGAGAGGGAGGGGGGAGGAAGAAGAGAACGCCAGGAGAGAGAGAGTAGAAGGAAGGAAAGACAAGGGGGAGACAGGAGAGCAAGGGGACGGACGAGAAGCGAAGGGGAGAGGTAAGCAAGAGAAGAAGAGAGCCGGAAAAGAGAAACCGACAGAAGAAGGAAAGAGGGGAGAGAAAGAAGAAAGAGAGGAACAGAGGGAGGGAAGAAAAAAAGGAGAAGAGGAAGAACAGGAGGAAGAAAAAAGAGGAACAGGAAGAGGCGAAAAGCGAAAAGAGGAAGGGGGAAAGAAGGCGGGAAAGGAGGAAAAAAGCTTGGCAAGGAGGAGCGGGCAGGGAACGCGGGAAGAAAAAGACACAGGAGCAGGTGAGAAAGGAGGCGAAGGAGAACAAAGAAGGGAAGCGAGAAAAAAAAAAAAAGAGAGGGGAGAGACCAGGAAAGGGGGGCGAAAAGGGGGCGGGGAGGACTCGAAGATGAGGAAGCGCACAGAGCAAAAGAAGAGAAAACGCGGGGGTGAGAGAGAAAGAGGAGCAGACCAAGGAAAAAGGAAGAAAAGAAAAGCAAGGCGAGAGGCCATGAAGCGAGCAAAGAAAAGAAGAAGGGAAGAGCAAGAGACAGGGAACAGTAAGAGAACGAAAAGGGCGAAAGAGAAAAAAAAAAGAGCGGAACGGAGAAGTGAGGAGAGGAACGCGGCAGGAGGGAACCGACCCAAAGACGAGAAAGAAAAAAACAGGAGCGCAAGAGAGGGAGGAAGGCCAGAAGAAGGCGGGGAGGAAGAAAGAAGACGGGAGCGAAAACTAGAAAAGGGAAGAGACGGGAGGGAAGGGTAACAACAGGAGAGGAGAAGGGGGAGCAGGGACGGAAGGAAAAGAAAAAGGAGAAAAGGGGAGGGGAGAAGGAGGGAGGAGAGGGGCGGGGGCGAGGGAGCGAAAAAGCGGAAGGGGAGGGGCAAAGGAGAAGGGCGGACAGAAAGGAGGAAGAAGAGGGAGAAA
0->2003836 HAPLO2 AAAAAGAGGAGGCAGGGGGCGGGAGGAGAGAGAAAGAGAGGAAGAGAACGCCAGGAGAGGGAACGTAGGGGGAAGGAAGGAAGGGGAGGAGAAAGGGCCGAAAGGGGGCGGACGAGGAGCGAAAGAGAAAGGTGGGCAAGAAGAGAGGAGAGCCGGAAAAGAGACACAAGAGGAAACGAGAGAGAAGAGAACGAAAGAGGGGAGAGAGGAACGGGGAAGGGAGGAGGGCGGAAAAGAAAAAAGAGAAAAAGAGGAAGAGGGAGGAAAGGAGGGAAGAACCGAAAGGCGAGAAGAAAGGGGAGGAGGGGAGGCGGGAAAGGAGGGAGACAGCTTGGCCAAGAGGAACGAACAGGGAGGACAAGAAAACAAAACAACAGAAGCGAAAGGACAGAGGAAAGAAGGAGGGACAAGAGGGGAAGCGAGAAAAAAGGAAAAAGAGAAAGGGGGAACCAGGAGAGGGAGACAGGGGGGGAGAGGGGAAGAATCGAAGAAGAGGCAGCACACGGCGCAAAAGAGGAGAGTGAGCGAAGGTGGAAAGAAAAGAGGGAGAAGCACCGAAACGCGGAAAAAGAAAACGGCAAGGCGGAGGGCCGTGAAGCGGACGAAGAGCAGAGGAAAAAAAGGGCGGGAAGCCGGGGGAGGTACGAAAAAGAAAAGGGCGAAAGAAAGGAAAAAGAGAGAGAAGAGGGGAGGTGAGAAGAGAGAAACGACAGGAGGGGACCAGCCCACGAACGAAAAAAAGAGGAACGAGGGCGCAAGAGAAGGAAGGAGGGCGGAAGAAGACGGAGGAAAGGAAGAAGGACGAGAGAGAAGACAGAGAAAGGGACGAGAAGGGAAGGGGAAAAGACAAAAAGAAAGGAGAAAGAGGAGCAGAAACGAAAGGAAAAGAAGAAGGAGAGAGGAAGAGAAGGGAAGGAGGGAGAAGAGGGGCGGGGGACGGGGAAAGAAGAAGCGGGAGGAGCGAAGCAACGAAGAAAGGAGGGAAAAGAGGAGGAGAAAGAGGGAGGGA
0->10248 HAPLO1 AAATAAGGGAGGCGAGGGGCAGGAGGGAAGGGGGGGGGAAGAAGAGAACACCAAGAGAGAGGGAGTAGAGGAAAAGGAGGAAAAAAGGGAGACGGGAGAGCGGGGGAGCAAACGAGAAGAAAAGGGATAAGATAGGAAAGGAAGACGGGGAACCGGGCAAGAAGAACCGACGGGAAAGAGGAAGAGAGGCGAGAAAGAAGAAAGAGAGGAACAGAGGGGGAAGAAGGGCGGGAAGACGAAAAAGGGAAGGGGAAAGAGGGAGAGAAAAAAAGGAAGAGGCGAAAAACAGACAACGGGAGAGAAGAAGGAAAAAGACAGGGAGGAGGAAAGAAAGGCACAGAGAAGAGGAAAGGGCACGCGGGAAGAAACCACCACGGGGGCAAGTGAGCGAGGGGGCAGAGGAGGGAAAAGAAGAGAGGCGAACGAACAGAAGAAAAAGAGGGGAGGAACCAGGAGAGGGAGACAGGGGGGGAGAGGGGAGGAAAAGCGAGTGAAGAAACGCGCGGCAAACAGAAAAGAGGTGCGAGAAGGTGAGAAGGCGGAGAGGAGAGACCAAGGAAAACGGGAGCGGGAAGAAACACAAAAGAGGACCATGAAACGGAGAAGGAAAAGAAAAGAGAAGAAGCAAGAGACAGGGAACAGTAAGAGAACGAGGGAGGCAGCGGAAAAAAAGAAGAGAGAGAAAAAAAGGGGAAAAGAGAGAGACGCGAAAGAAAGGGACCAAACCGCAGGCGAGAAAGGGGAGGACAGAAGAACGAAAAGAGAGAGAGGACAGGAAGAAGGGGGGGAGGCGGGAGGAGGACGGGAGCGAAAACTAGAAAAGGGAAGAAACGAACGGGGGAAAAGGCAGAAGGCAGAAAGGGGGAGAAGCGAGGGAGAGAGGAAAAGAGAAAGAGGGGAAGAGGGGAAGAGCGGAGGGGGGGAGGGAAGCAGGGGAGGGAAGGAAAGAAAGCGGAAAAAGAGAGGCGACGAAGAGAGGCAAAAAGAGGAGGAGAAAAAGGGGGAAGAA
0->10248 HAPLO2 AAAAAGAGGAGGCAGGGGGCGGGAGGAGAGAGAAAGAGAGGAAGAGAACGCCAGGAGAGGGAACGTAGGGGGAAGGAAGGAAGGGGAGGAGAAAGGGCCGAAAGGGGGCGGACGAGGAGCGAAAGAGAAAGGTGGGCAAGAAGAGAGGAGAGCCGGAAAAGAGACACAAGAGGAAACGAGAGAGAAGAGAACGAAAGAGGGGAGAGAGGAACGGGGAAGGGAGGAGGGCGGAAAAGAAAAAAGAGAAAAAGAGGAAGAGGGAGGAAAGGAGGGAAGAACCGAAAGGCGAGAAGAAAGGGGAGGAGGGGAGGCGGGAAAGGAGGGAGACAGCTTGGCCAAGAGGAACGAACAGGGAGGACAAGAAAACAAAACAACAGAAGCGAAAGGACAGAGGAAAGAAGGAGGGACAAGAGGGGAAGCGAGAAAAAAGGAAAAAGAGAAAGGGGGAACCAGGAGAGGGAGACAGGGGGGGAGAGGGGAAGAATCGAAGAAGAGGCAGCACACGGCGCAAAAGAGGAGAGTGAGCGAAGGTGGAAAGAAAAGAGGGAGAAGCACCGAAACGCGGAAAAAGAAAACGGCAAGGCGGAGGGCCGTGAAGCGGACGAAGAGCAGAGGAAAAAAAGGGCGAAAGGCAGGGAAAGGTCAGAAGACAAGGGAGGCAGCGGAAAAGAAAAAGAGAGAGAAGAGGGGAGGTGAGAAGAGAGAAACGACAGGAGGGGACCAGCCCACGAACGAAAAAAAGAGGAACGAGGGCGCAAGAGAAGGAAGGAGGGCGGAAGAAGACGGAGGAAAGGAAGAAGGACGAGAGAGAAGACAGAGAAAGGGACGAGAAGGGAAGGGGAAAAGACAAAAAGAAAGGAGAAAGAGGAGCAGAAACGAAAGGAAAAGAAGAAGGAGAGAGGAAGAGAAGGGAAGGAGGGAGAAGAGGGGCGGGGGACGGGGAAAGAAGAAGCGGGAGGAGCGAAGCAACGAAGAAAGGAGGGAAAAGAGGAGGAGAAAGAGGGAGGGA
0->10245 HAPLO1 AAATAAGAGAGGCGAGGGGCGGAAGAGGAGAGAGGAGGAAGAAGAGAACACCAAGAGAGAGGGAGTAGAGGAAAAGGAGGAAAAAAGGGAGACGGGAGAGCGGGGGAGCAAACGGGGAGAAAAGGAGTAAGGTAAGCGAAAGGAGCAGGGGACCGGAAAAGAAAAACCAAAGAAAAAGAAAAGAGGAGGCGAGAAGGAGAAAAGAAAGGAACAGGGGAGGAAGGAAAAAAAAGGAGAAGAAAGAGGAAAAGAAAAGAAAAAGGAAGGAAAAAGAAGAGGCGAACAGAGGACAGAAAAAGGGAAAGGGAAGGCGGAAGGAAGAAAAGAAAGATTGGCCAGGAGAAGCGGACAAAACAGGCAAGAGAACACCAACGCAGGAGCAAATGAGCAAGGAAGCGGAGGAGAACAAAGAAGGGAGGCGAACGAAAAAAAAGGAGCAGAGAGACGAACGAGGAGAGGGAGGCAGAGAGAGGGCGGGGAGACCAAGCAAATGGGGCAAAAGGCGGCACAAAAGAGGAGAGTGAACAGAAGAGGAAAGACAGGAGAGGCAAGCACCGAAAAAAAAGAGAGAAAAAAAGCACGGCAAAGGACAGAAAGGAGGAGAAGGAAAAGAAAAGAGAAGAAGCAAGAGACAGGGAACAGTAAGAGAACGAGGGAGGCAGCGGAAAAAAAGAAGAGAGAGAAAAAAAGGGGAAAAGAGAGAGACGCGAAAGAAAGGGACCAAACCGCAGGCGAGAAAGGGGAGGACAGAAGAACGAAAAGAGAGAGAGGACAGGAAGAAGGGGGGGAGGCGGGAGGAGGACGGGAGCGAAAACTAGAAAAGGGAAGAAACGAACGGGGGAAAAGGCAGAAGGCAGAAAGGGGGAGAAGCGAGGGAGAGAGGAAAAGAGAAAGAGGGGAAGAGGGGAAGAGCGGAGGGGGGGAGGGAAGCAGGGGAGGGAAGGAAAGAAAGCGGAAAAAGAGAGGCGACGAGGAAGGAAGGACAAAAGAGGGAAGAAAAGAAGCGAAA
0->10245 HAPLO2 AAAAAAGGAGGAGGAAGGGAGGAGAGAGAGGGAAAGAGAGGAAGAGAACGCCAGGAGAGAGGGAGTGGGGGGAAGGAGGGAAGGAGGAGAGACGAAACAGCGAGGGAGCAGGCGAGGAGCGAAAGAGAAAGGTGGGCAAGAAGAGAGGAGAGCCGGAAAAGAGACACAAGAGGAAACGAGAGAGAAGAGAACGAAAGAGGGGAGAGAGGAACGGGGAAGGGAGGAGGGCGGAAAAGAAAAAAGAGAAAAAGAGGAAGAGGGAGGAAAGGAGGGAAGAACCGAAAGGCGAGAAGAAAGGGGAGGAGGGGAGGCGGGAAAGGAGGGAGACAGCTTGGCCAAGAGGAACGAACAGGGAGGACAAGAAAACAAAACAACAGAAGCGAAAGGACAGAGGAAAGAAGGAGGGACAAGAGGGGAAGCGAGAAAAAAGGAAAAAGAGAAAGGGGGAACCAGGAGAGGGAGACAGGGGGGGAGAGGGGAAGAATCGAAGAAGAGGCAGCACACGGCGCAAAAGAGGAGAGTGAGCGAAGGTGGAAAGAAAAGAGGGAGAAGCACCGAAACGCGGAAAAAGAAAACGGCAAGGCGGAGGGCCGTGAAGCGGACGAAGAGCAGAGGAAAAAAAGGGCGAAAGGCAGGGAAAGGTCAGAAGACAAGGGAGGCAGCGGAAAAGAAAAAGAGAGAGAAGAGGGGAGGTGAGAAGAGAGAAACGACAGGAGGGGACCAGCCCACGAACGAAAAAAAGAGGAACGAGGGCGCAAGAGAAGGAAGGAGGGCGGAAGAAGACGGAGGAAAGGAAGAAGGACGAGAGAGAAGACAGAGAAAGGGACGAGAAGGGAAGGGGAAAAGACAAAAAGAAAGGAGAAAGAGGAGCAGAAACGAAAGGAAAAGAAGAAGGAGAGAGGAAGAGAAGGGAAGGAGGGAGAAGAGGGGCGGGGGACGGGGAAAGAAGAAGCGGGAGGAGCGAAGCAACGAAGAAAGGAGGGAAAAGAGGAGGAGAAAGAGGGAGGGA
0->10253 HAPLO1 AAATGAGGGAGAGGAGGGGCAGGAAAAGAGGGGGGGGAGAGAAGAGAACACCGGAAAAAGAGGCGAGAGGAGAAGGGAGGGCGAGAGGGAAGCAGGAGAGCAAAAGAGCAAGCAAGAAGAAAAAAAGAAAGAAAAGCGAGGAGGGAGGAGGGCCGGACGAGAAGCACAGAAGAGCACAGGAAAGAGGGGAGAGAAAGAAGAAAGAGAGGAACAGAGGGAGGGAGAAAAAAAAGGAGCGAAGGAAGAGCAAGGAAAGAAAAGGGAGAGAAAAAGAAGAGGCGAAAAGCGGAAAGAAAAAGGGGAGGGGGAGGCGAGAAGGGAGGAAGGACGAATGGCACAGCAGAGCGGAAAGGGCGGGCAAGGGAGCGCCACCACAGGAGCAAGTGGACAAGGAGGCAGAGGGAGACCAAGAAGAGGGGCGAACGAACAGGGAAAAAAGAGGGGAGGAACCAGGAGAGGGAGACGAAAAGGGGGCGGGGGGGACAAGAAAATGAGGAAGCGCACAGCACACAGGAGGAGAGTACGCGAAGGAGAGAGGGCGAGAGAAGCAGACCAAGAGAAAAGGAAGAAGGGAAAAACAAGGCAAAGGGCCGTGAAGAGGGCAAGGAAAAGGGGAGAAAAAAGGCAGAAGACAGGGAAAAGTAAGAGAAAAAAAAGAGCGGCAGAAAGGAAAAAAAGAGCGGAACGGAGAAGTGAGAAGAGGGACGCGGCAGGAGGGGACCAGCCCACAAACGGGAAGAAGGGAAACGAGGAAACGAGAAGAGGAGGAGGGCAGAGAGAAGGGGGAGAGGAAGGAGAGAAACGGGGACAGGGACAGAGAAAGGGACAGAGCAGGCGGGAAAAGTGGAAGAAGGCGAGGAGGAGGAGAAGCGGAAAAGAGAAAGGGGGAAAAGGGGGGGGAGGAAAGAAGAGCGAAGGGGAGGCAGGAAGCGGGAGACGGAGAGAGAAAGGAAGGAAAAAACGAGGAAACGAAGAGAGGCAAAAAGAGGAGGAGAAAAAGGGGGAAGAA
0->10253 HAPLO2 AAATAAAGGAGGCGAGAGGCAGGAGGGAAGGGGGGGGGAGGAAGAGAGCGCCGGGAGAGGGAGCGTAGGGGGAAAGAAAGAAAAGGGGGAGACAGGAGAGCAAGGGGACGGACGAGAAGCGAAGGGGAGAGGTAAGCAAGAGAAGAAGAGAGCCGGAAAAGAGAAACCGACAGAAGAAGGAAAGAGGGGAGAGAAAGAAGAAAGAGAGGAACAGAGGGAGGGAAGAAAAAAAGGAGAAGAAAGAGAAAAAGAGGAAGAGGGAGGAAAGGAGGGAAGAACCGAAAGGCGAGAAGAAAGGGGAGGAGGGGAGGCGGGAAAGGAGGGAGACAGCTTGGCCAAGAGGAACGAACAGGGAGGACAAGAAAACAAAACAACAGAAGCGAAAGGACAGAGGAAAGAAGGAGGGACAAGAGGGGAAGCGAGAAAAAAGGAAAAAGAGAAAGGGGGAACCAGGAGAGGGAGACAGGGGGGGAGAGGGGAAGAATCGAAGAAGAGGCAGCACACGGCGCAAAAGAGGAGAGTGAGCGAAGGTGGAAAGAAAAGAGGGAGAAGCACCGAAACGCGGAAAAAGAAAACGGCAAGGCGGAGGGCCGTGAAGCGGACGAAGAGCAGAGGAAAAAAAGGGCAAGAGACAGGGAACAGTAAGAGAACGAAAAGAGCGGCAGAAAAAAAAAAGAGAGAGAAGAGGGGAGGTGAGAAGAGAGAAACGACAGGAGGGGACCAGCCCACGAACGAAAAAAAGAGGAACGAGGGCGCAAGAGAAGGAAGGAGGGCGGAAGAAGACGGAGGAAAGGAAGAAGGACGAGAGAGAAGACAGAGAAAGGGACGAGAAGGGAAGGGGAAAAGACAAAAAGAAAGGAGAAAGAGGAGCAGAAACGAAAGGAAAAGAAGAAGGAGAGAGGAAGAGAAGGGAAGGAGGGAGAAGAGGGGCGGGGGACGGGGAAAGAAGAAGCGGGAGGAGCGAAGCAACGAAGAAAGGAGGGAAAAGAGGAGGAGAAAGAGGGAGGGA
0->10244 HAPLO1 AAAAAAGGAGGAGGAAGGGAGGAGAGAGAGGGAAAGAGAGGAAGAGAACGCCAGGAGAGAGGGAGTGGGGGGAAGGAGGGAAGGAGGAGAGACGAAACAGCGAGGGAGCAGGCGAGGAGAAAAGGGATGAAGTAGGCGAAAGAAAAGAGGAGCCGGGCAAGAGACACCGACAGAAAAGAAGAGGAAGAGCGAGAAAGAAGGAAGAGGAGGACGAAGGAGAAGAAAGGGCGGAGGAACGGAGGGAGAGCGGGAGGAGGAGGAGGAGAGAAAAGGAAGAGGCAGGAAGCGAAAAGAAAAAAGAGGAAAGAAGGCAGGCAAGAAGGGAGGAAGAATAACACGGCGAAGCGGACAGAACACGCAAGGGAACACCAACACAGAAAAAGGTGAGCAGAGAGGCGAAGGAGAACAAAGGAGAAGGACGAGAACGCCGAAGAAAACAAGGGAAGGAGCCAGGAGAGGGAGACAGGAGGGGGGCAGGAAGAAAAAGCGAGTGAAGCGAAGCGCAACACCAAGGGGGAAGGTGAGCAAGAGAAGAGGGGAAAGAGGGAGAGACCACGGAAAGAAGGAGCGAAAAAAAACACAGCGGAGGGCCGTGGAGAGAGGGAGGCGAGGAGAAGAAAAGAGAAGGGAGACAAGGGGCAGTCAGAGAACGGGGGGAGCGAAGAAGAGACGGGAGAAAGAGAGAAAAAAGGAAAGGGAGGGAGACGCGACAGGAGGGAACCAACCCAAAGAAGGAGCGAAGGGGGACGGGAAAACAAGAAGGGGAGGAGGGCAGGAGAAGGAGGGGGAGGAGAAGGAGAAACGGGGGCGGGGACAGAGAGGAGGAAGAGAAGGGAGGAAGAAAAGGCAGAGGGCAAGAAGAAGGAGGGACAGGGGCGAAGGGAAAGAGGAAGAAGGAGAAGGGGGGGGGAGAAGAGGAGAGGCAGGAAGCGGGGAAGGGAAAGAGAAGGAGCAGGAGGGACAAGAAAACAGAGAAGGGCAAAAGGAGAGGGAGAAGAAGGAAAAAGAG
0->10244 HAPLO2 AAAAAGAGGAGGCAGGGGGCGGGAGGAGAGAGAAAGAGAGGAAGAGAACGCCAGGAGAGGGAACGTAGGGGGAAGGAAGGAAGGGGAGGAGAAAGGGCCGAAAGGGGGCGGACGAGGAGCGAAAGAGAAAGGTGGGCAAGAAGAGAGGAGAGCCGGAAAAGAGACACAAGAGGAAACGAGAGAGAAGAGAACGAAAGAGGGGAGAGAGGAACGGGGAAGGGAGGAGGGCGGAAAAGAAAAAAGAGAAAAAGAGGAAGAGGGAGGAAAGGAGGGAAGAACCGAAAGGCGAGAAGAAAGGGGAGGAGGGGAGGCGGGAAAGGAGGGAGACAGCTTGGCCAAGAGGAACGAACAGGGAGGACAAGAAAACAAAACAACAGAAGCGAAAGGACAGAGGAAAGAAGGAGGGACAAGAGGGGAAGCGAGAAAAAAGGAAAAAGAGAAAGGGGGAACCAGGAGAGGGAGACAGGGGGGGAGAGGGGAAGAATCGAAGAAGAGGCAGCACACGGCGCAAAAGAGGAGAGTGAGCGAAGGTGGAAAGAAAAGAGGGAGAAGCACCGAAACGCGGAAAAAGAAAACGGCAAGGCGGAGGGCCGTGAAGCGGACGAAGAGCAGAGGAAAAAAAGGGCAAGAGGCAGGGAAAGGTAAGAAAACGAGGGGAGCGAAGAAGAAAAAAAAGAGAGAGAAGAGGGGAGGTGAGAAGAGAGAAACGACAGGAGGGGACCAGCCCACGAACGAAAAAAAGAGGAACGAGGGCGCAAGAGAAGGAAGGAGGGCGGAAGAAGACGGAGGAAAGGAAGAAGGACGAGAGAGAAGACAGAGAAAGGGACGAGAAGGGAAGGGGAAAAGACAAAAAGAAAGGAGAAAGAGGAGCAGAAACGAAAGGAAAAGAAGAAGGAGAGAGGAAGAGAAGGGAAGGAGGGAGAAGAGGGGCGGGGGACGGGGAAAGAAGAAGCGGGAGGAGCGAAGCAACGAAGAAAGGAGGGAAAAGAGGAGGAGAAAGAGGGAGGGA
0->10256 HAPLO1 AAAAAGAGGAGGCAGGGGGCGGGAGGAGAGAGAAAGAGAGGAAGAGAACGCCAGAAGAGGGGACGTAGGAAGAAGGGAGGGCGGAAGAGAGGAAGGAGAGCAAGGGGACGGACGAGAAGCGAAGGGGAGAGGTAAGCAAGAGAAAAGGAAAACCGGAAAAGAGAAACCGACAGAAAAGAAGAGGAAGAGCGAGAAAGAAGGAAGAGGAGGACGAAGGAGAAGAGAGGGAAAAGGAGAAGAGGAGGGAAGAGGGAAAGGAAAAGAAAAGAAGGGAAGAGCCGAACGACGGGAAACGGAAGGGAAAGGGGAAGCGGAAAAAGGAGAAGAACGATTGACCAGGAGGAGCGGACAGGAAACGAGGGAAGAAAAAGCAGAGGGAGCAGAAGAGCAAGGGGGCGGAGAAGGGAAAAAGGGAAGGACGAGAACGCCGAAAAAAAAGAGGGGACGAGCGAGGAGAGGGGGGCGAAGGGAGAGAGGGGAGGACAAGAAGAAGGAACAGAGCGCGGAACCAAGGAGGAGAGTGCGCAAGGGTAAAAAGGCGAGAGGGACAGAGCACGGAAAGAGGGAACGGGGAAAAACACGAAAAAGGGCAATGAAGAAAGGGAGGAGAGGAGGAGAAAAAGAGAGGGAAACAGAAAACAGTACGAGAACGAGAGGGGCGAAAGAAAGAAAAAAGAGAGAAAAACGGAGAAGTGAGAAGAGAGGAGCGGAGAAAAGGGACCAACCCACAGACGAGAAAGAAAGGGGCAGGAGAGCAAGAAGGAGAGGGGAGCCAGAAGAAGGCGGGGAGGAAGGAGAGAAACGGGGACAGGGACAAGAGGGAGGAAAAAAAGGACGGGGGAAGTGAAGGAAGGCAAGAAGGAAGAAAGACAGGGGAAAAAGGAAAAGAAAAGAAAGAAAGGAAAAGGGGACCGGAAGAGAGACAGGAAGAAGAGGCGGGAGAAAGAAGGGAAGGGAGGAGCGAGAAAACGGGGAAGAGAGGACAGGAGAGGGAAGGGGGGAAAAAGAA
0->10256 HAPLO2 AAAAAGGGGAGGCGAGGGGCAAAGAGGGAGAAAAAGGGAAGAAGAGAACGCCGGGAGAGGGAGCGTAGGGGGAAAGAAAGAAAAGGGGGAGACAGGGCCGCAAAAGAGCAAGCGAAGGGAGCAGGGATGAAGTAGGCAAAAAAAGAAGAGAGCCGGAAAAGAGAAACCGACAGAAGAAGGAAAGAGGGGAGAGAAAGAAGAAAGAGAGGAACAGAGGGAGGGAAGAAAAAAAGGAGAAGAAAAAGAAAAGGAAGAGGAGGGAGGAGGGAAAGGAAGAAGCGAAAAGCGAGAAGAAAGGGGAGGAGGGGAGGCGGGAAAGGAGGGAGACAGCTTGGCCAAGAGGAACGAACAGGGAGGGCAAGAAAACAAAACAACAGAAGCAAAAGGACAGAGGAAAGAAGGAGGGACAAGAGGGGAAGCGAGAAAAAAGGAAAAAGAGAAAGGGGGAACCAGGAGAGGGAGACAGGGGGGGAGAGGGGAAGAATCGAAGAAGAGGCAGCACACGGCGCAAAAGAGGAGAGTGAGCGAAGGTGGAAAGAAAAGAGGGAGAAGCACCGAAACGCGGAAAAAGAAAACGGCAAGGCGGAGGGCCGTGAAGCGGACGAAGAGCAGAGGAAAAAAAGGGCAAGAGGCAGGGAAAGGTAAGAAAACGAGAGGGGCGAAAGAAAAGAAAAAGAGAGAGAAGAGGGGAGGTGAGAAGAGAGAAACGACAGGAGGGGACCAGCCCACGAACGAAAAAAAGAGGAACGAGGGCGCAAGAGAAGGAAGGAGGGCGGAAGAAGACGGAGGAAAGGAAGAAGGACGAGAGAGAAGACAGAGAAAGGGACGAGAAGGGAAGGGGAAAAGACAAAAAGAAAGGAGAAAGAGGAGCAGAAACGAAAGGAAAAGAAGAAGGAGAGAGGAAGAGAAGGGAAGGAGGGAGAAGAGGGGCGGGGGACGGGGAAAGAAGAAGCGGGAGGAGCGAAGCAACGAAGAAAGGAGGGAAAAGAGGAGGAGAAAGAGGGAGGGA
0->2003818 HAPLO1 AAATGAGGGAGAGGAAGGGCAGAGGGGGAGGGGGGGAGAAGGGAGAGACGAAAGAAGAGGGGGAGTAGGGAAACAAAGAGACGGAGGGGAGACAGGGCAGCAAGGAGAAGGGCGAAAGGCGAAGGAGTAAAGAGGGCAAGAGAGAAAAAAGGCCGGACACGAAAAACCAGCAGAAAAAAGGAGGGGGGACACGAGAGAAGAGAGAGGAGAGAGGGGAGGAAAAGGGGGAAAAGAGGAAAAAAGAGAGCGGGAAAAAGAGAGAGAAGGAGAAGGAAGAAGCGAAAAGCGAAAAGAAAAAGGGAAGAAGAAGGCGAGAAAGGAGGAAGGACGAAAGGCCAGGAGGAAAGAACGAGGCACACGGGAAGAAAAAGACACAGGAGCAGATGGACGAGGAGGAAGAGGAAAACAAAGAAAAGGGACGAACGAACAGAAAAAAGAGAGGGAGCGAGACAGGGGAGGGGGACAGAGGGAGAACGAAGGGGAAACAAGAGTGAAGAAACGCGCGACACAAAAAAAGGAGATACACAAAGGTGAGGGGGAAAGAGGGACAGACCACGGAAAAAAGAAGCAAAACAAAACACGGCGGGGGGCAGAAAGGCGGACGAAGAACAGAGGAGAGAAGAAGCAGAAGACAGGGAAAAGTAAAAGGGAGGGAGGGGCGAAAGAAAGGAAAAAGGGGGAGAAGCGGAGGGGTGAGAGGGGAGAAACAAAAAGGGGGGACCAACCCACGGACAGGAAAAAAAAAAACGAAAGAACGAGAGGGAGAAGAAGGCCGGAAGAGGGGGGGAAGGAGGAAAGAAGACGGGAGCGAAAACTAGAAAAGGGAAGAGACGAGAGGGAAAAGTAAAGAAGGGAGGGAAGGGGGGAGAGCGGAAACGAAAGGAAAAGAAGGGAGGGGAGGGGAAAGGGGAGAGAGGGAAGAGCAGGAGGCGGGGGACGGAGGGAAAAGAGAAGGGAGGGGCAGGGCAAAGAAGAGAGGAGGGAAAAGAGGAGGAGGAAAGGGGAGGAG
0->2003818 HAPLO2 AAATAAGAGAGGCGAGGGGCGGAAGAGGAGAGAGGAGGAAGAAGAGAACACCAAGAGAGAGGGAGTAGAGGAAAAGGAGGAAAAAAGGGAGACGGGAGAGCGGGGGAGCAAACGGGGAGAAAAGGAGTAAGGTAAGCGAAAGGAGCAGGGGACCGGAAAAGAAAAACCAAAGAAAAAGAAAAGAGGAGGCGAGAAGGAGAAAAGAAAGGAACAGGGGAGGAAGGAAAAAAAAGGAGAAGAAAGAGGAAAAGAAAAGAAAAGGGAAGGAGAAAGAAGAAGCGAACAGAGGACAGAAAAAGGGAAAGGGAAGGCGGAAGGAAGAAAAGAAAGATTGGCCAGGCGGAACGAACAAGGAACGCGAAAAAAAAAAACAAAGAGAAAGAAAGAGCAAGGGGGCGGAGAAGGGAAAAAGGGAAGGACGAGAACGCCGAAGAAAAAGAGGGGAGGAACGCAAGGAGAAGGGCAGAAGGGGAGAGAGAGGGAATCGAGAGTGAAGAAAAAGGCGGCAACAAGGAAGGAGGTGCAAGAGGGAGAGAAGAAAAGAGGGAGAGACCAAGAAACAAGAAAACAAAAAAAAACGAAGAAAAGGACCGTGAAGAGAGCAAGGAAAAGGGGAAAGGAAAGACAGGAGAAAGAAGGAGGTCAGAAAAAGAAAAGGGCAGCGAAGAAAAAAAAGAGAGAAAAACGGAGAAGTGAGAAGAGAGGAGCGGAGAAAAGGGACCAACCCACAGACGAGAAAGAAAGGGGCAGGAGAGCAAGAAGGAGAGGGGAGCCAGAAGAAGGCGGGGAGGAAGGAGAGAAACGGGGACAGGGACAAGAGGGAGGAAAAAAAGGACGGGGGAAGTGAAGGAAGGCAAGAAGGAAGAAAGACAGGGGAAAAAGGAAAAGAAAAGAAAGAAAGGAAAAGGGGACCGGAAGAGAGACAGGAAGAAGAGGCGGGAGAAAGAAGGGAAGGGAGGAGCGAGAAAACGGGGAAGAGAGGACAGGAGAGGGAAGGGGGGAAAAAGAA
0->10239 HAPLO1 AAATAAAGGAGGCGAGAGGCAGGAGGGAAGGGGGGGGGAGGAAGAGAGCACCGGGAAAAGGAGCGAGAGGAGAAAGGAGGGAGAGAGGGAAGCAGGAGAGCAAAAGAGCAAGCAAGAAGAAAAAAAGAAAGAAAAGCGAGGAGGGAGGAGGGCCGGACGAGAAGCACAGAAGAGCACAGGAAAGAGGGGAGAGAAAGAAGAAAGAGAGGAACAGAGGGAGGGAGAAAAAAAAGGAGCGAAAAGAGAGCAAGGAAAGAAGGGGGAGAGAGAAAGAAGAAGCGAAAAGCGGGAAGAAAAAGGGGAGGGGGAGGCGGGAAGGGAGGAAGGACGAATGGCACAGCAGAGCGGAAAGGGCGGACAAGGGAGCGCCACCACAGAAGCAAAAGGACAGAGGAAAGAAGGAGGGACAAGAGGGGAAGCGAGAAAAAAGGAAAAAGAGAAAGGGGGAACCAGGAGAGGGAGACAGGGGGGGAGAGGGGAAGAATCGAAGAAGAGGCAGCACACGGCGCAAAAGAGGAGAGTGAGCGAAGGTGGAAAGAAAAGAGGGAGAAGCACCGAAACGCGGAAAAAGAAAACGGCAAGGCGGAGGGCCGTGAAGCGGACGAAGAGCAGAGGAAAAAAAGGGCAAGAGACAGGGAACAGTAAGAGAACGAAAAGAGCGGCAGAAAAAAAAAAGAGAGAGAAGAGGGGAGGTGAGAAGAGAGAAACGACAGGAGGGGACCAGCCCACGAACGAAAAAAAGAGGAACGAGGGCGCAAGAGAAGGAAGGAGGGCGGAAGAAGACGGAGGAAAGGAAGAAGGACGAGAGAGAAGACAGAGAAAGGGACGAGAAGGGAAGGGGAAAAGACAAAAAGAAAGGAGAAAGAGGAGCAGAAACGAAAGGAAAAGAAGAAGGAGAGAGGAAGAGAAGGGAAGGAGGGAGAAGAGGGGCGGGGGACGGGGAAAGAAGAAGCGGGAGGAGCGAAGCAACGAAGAAAGGAGGGAAAAGAGGAGGAGAAAGAGGGAGGGA
0->10239 HAPLO2 AAAAAGGGGAGGCGAGGGGCAAAGAGGGAGAAAAAGGGAAGAAGAGAACGCCGGAAGAGGGAGCGTAGGGGGACAGAGAGGAGGAGGGGCGAAAGGAGCGCAAGGAGAAGAGCGGGGAGCGAAAGAGAAAGGTGGGCAAGAGGGGAGGAGAGCCGGACAAGAGAAAAAGACGGAAACGAGGAAGGGGGGAGAAAGAGAGAAAAGAGGAGGACGGAAGGGAAGAAAAAAAAAAGGAGCGAAAAGAGAGCAAGGAGAAGAGGAAAGAGGAGCAGGAAGAACAGAAAAACGGAAAGAAAAAGGGAAAAAGAAGGCGAAAAAGAAGGGAGACCGAATGGCCAAGAGGAACGAACAGGGAACACAAGAAGACAAAACAGCAAGAACGGGTGAGCAAGAGGGCGAAAGAGGGAAGAGGAGGGAAGCGGACGAACAGAAGAAGACAGAAGGAGGAGCCAGGAGAGGGAGACAGGGGGGGAGAGGGGAAGAATCGAAGAAGAGGCAGCACACGGCGCAAAAGAGGAGAGTGAGCGAAGGTGGAAAGAAAAGAGGGAGAAGCACCGAAACGCGGAAAAAGAAAACGGCAAGGCGGAGGGCCGTGAAGCGGACGAAGAGCAGAGGAAAAAAAGGGCAAGAGACAGGGAACAGTAAGAGAACGAAAAGAGCGGCAGAAAAAAAAAAGAGAGAGAAGAGGGGAGGTGAGAAGAGAGAAACGACAGGAGGGGACCAGCCCACGAACGAAAAAAAGAGGAACGAGGGCGCAAGAGAAGGAAGGAGGGCGGAAGAAGACGGAGGAAAGGAAGAAGGACGAGAGAGAAGACAGAGAAAGGGACGAGAAGGGAAGGGGAAAAGACAAAAAGAAAGGAGAAAGAGGAGCAGAAACGAAAGGAAAAGAAGAAGGAGAGAGGAAGAGAAGGGAAGGAGGGAGAAGAGGGGCGGGGGACGGGGAAAGAAGAAGCGGGAGGAGCGAAGCAACGAAGAAAGGAGGGAAAAGAGGAGGAGAAAGAGGGAGGGA
0->2003829 HAPLO1 GGAAGAGGGAGAGGAAGGAAAGAGAGGGAGAGGAAAGAAAAGGGGAGGAACAGGGCGGAAAAAAGAGGGGAGACAGAGGGGAGAGAAGGAGACGGGAGAGCGAAGGAACAGGCGAGGGGCGAAGGAGTAAAGAAGGCGAAAAGAGAGGAGAGCCGGACGAGAGAAGCAGGCAGACACGAGGGGAGGAGGCACAAGAGAGAAAAGAAAGGAACGGGGGAGGGAGAAAAAAAAAGAGACGAAGGAAGAGCGGAGAGAGAAAAGAAGAAAGGAAGGAAGAAGCAGGAAGCGGGAAGAAAAAGGAGGAGGAGAGGCGGACAAGAAAGGAGGAAGCTTGGACAAGAGGAACGAACAGAAAACGAAAGGGAGCGCCGAAACGGGAAAGAAAGAGCAAGGAGGAAGAGGAGAACCAAGGAGAAAGACGAACGAAAAGGAGAAGAAGAAAGGGCGAGACAGGGAAGGGGGGCGAAAAGGGGACAGGGGGGAAACAAGAGTGAAGAAAAGCACGGCGCACAAGAGGAGAGTGAGCAAGGGTGAGAGAGAAAGAGGGAGGGACCACGGAAAGAGGAAGAAGGGAAAAGCACGGCAAAGGGCCGTGAAGCGGAGGGGGCAAAAAGGAAAGGAAAGGCAGAAGACAGGGAAAAGTAAAAGAAAGAAAAGGGCGGCAGAAAGGAAAAAAAGAGCGGAACGGAGAAGTGAGAAGAGGGACGCGGCAGGAGGGGACCAGCCCACAAACGGGAAGAAGGGAAACGAGGAAACGAGAAGAGGAGGAGGGCAGAGAGAAGGGGGAGAGGCGGGAGGGGGCGGAAGGAGGGGGAAGAGAGAAGGACAGGACGGGCAGGAAAAGTGGAAGAGAGAAAGGAGAAAGAAGGAAGGGGAAGAAAGGAAAAGAGGAAGAAGAGAGGAAGGGAAGAGAAGGAGAGAGACAGAGGACGGGGGCGGGAAAGCGAAGGGAAGGAAGGAGAAGGAAAACGGAGCGAGGAGGGAAGAAAGAGAGCGAAGGAGGACAAAG
0->2003829 HAPLO2 AAATAAGGGAGACGAGGGGCAGGAAGAGAGAGGGGAGAAAGAAGAGAACACCAGGAGAGAGGGCGTAGGGGGAAAGAGGGGAGAGGGGGAGACGGGAGCGCAAGAGAGCAAGCGAAGGGAGCAGGGATGAGGTAGGCAAGAAAAAAGGAAAACAGGAAAAGAAAAACCAACAGGAACGGGGAGGGAGAGAGAGAAAGAGAAGGGAGGGAGACAGAGGAAGGAGGGAAGCAGGGGAGAAGAGGAAGAAAGGGGAAAGAAAAGGGGAGGAGAAGAAAGAAGCGAACGGCAGACAGAAAGAGGAAAGGGGGAGGCGGAAAAGAAGGAAAGACGAAAGGCCAGGAGGCGCGGGCAGAGAACACAAGAAGACACCACCGCAGAAAAGAAAGAGCAAGGGGGAAGAGGAGGGAAAAGGAGAGAGGCGAACGAACAGGGAAAAGAGAAGGGAGGAACCAGGAGAGGGGGACAGAGGGGGAGCGGGGAGGACTCGAAGATGAAGAAAAAGGCGGAGCAAAAGAGGAGAGTGAACAGAAGAGGAAAGAAAAGAGGGAGGGGCCAAAAAACAAGGGAGCAGAAAAAAACAAGGCAAAGGGCCGTGAAGAGGGCAAGGAAAAGGGGAGAAAAAAGGCAGAAGACAGGGAAAAGTAAAAGAAAGAAAAGGGCGGCAGAAAGGAAAAAAAGAGCGGAACGGAGAAGTGAGAAGAGGGACGCGGCAGGAGGGGACCAGCCCACAAACGGGAAGAAGGGAAACGAGGAAACGAGAAGAGGAGGAGGGCAGAGAGAAGGGGGAGAGGAGGAAGAAGGACGGGAGAGGGGGAAAGAAAGGGGACGAAAAGGGAGAGGGAAAAGAAGAAAGGCGAGGAGGAGGAGAAGCGGAAAAGAGAAAGGGGGAAAAGGGGGGGGAGGAAAGAAGAGCGAAGGGGAGGCAGGAAGCGGGAGACGGAGAGAGAAAGGAAGGAAAAAGCGAGGAAACGAGAAAGAGAGGAAAGAGAGGGGGCAGAAGAGGGAGAAA
0->2003838 HAPLO1 GGATGAGGGGGGCGAGGAGCAAAGGGAGAGAAAAAGGGAAGAAGAGAACGCCGGAAGAGAAAGAGTAGGGAGAAAGGAGGGAGGAAGAGAGGAAGGAGAGCGGGGGAGCAAACGGGGAGAAAAGGAGTAAGGTAAGCGAAAGGAGCAGGGGACCGGAAAAGAAAAACCAAAGAAAAAGAAAAGAGGAGGCGAGAAGGAGAAAAGAAAGGAACAGGGGAGGAAGGAAAAAAAAGGAGAAGAAAGAGAAAAGGAAGAGAAGGGAGGAGAGGAAGGAAGAACAGAACAGCGGACAGAAAAAGGGAAAGGGAAGGCGGAAGGAAGAAAAGAAAGATTGGCACAGAGAAGAGGAAAGGGCACGCGGGAAGAAACCACAGCGGAAAAGGATGAGCAAGGAGGCGAAGGAGAACAAAGGGGAGGGGCGAACGAAAAGGAGAAAAAGAGGGGAGGAACCAGGAGAGGGAGACGAAAAGGGGGCGGGGGGGACAAGAAAATGAGGAAGCGCACAGCACACAGGAGGAGAGTGAGCAAAGGTGAGAAGAAAGAGAGGAGAGACCACGGAAAAAAGAGGCGAAGAAAAGCAAAGCAGGGGACCGTGAAGAGGGCGAGGCAAAAAGGAAAAAGAGGACGAGAAGCAAAAGGCAGACCGAGAAAGAGGGGGGGGGCAGGGAGACAAAAAAGAGCGGGAAAAAAAAGTGGGGAGGGAGACGCGACAGGAGGGAACCAACCCAAAGAAGGAGCGAAGGGGGACGGGAAAACAAGAAGGGGAGGAGGGCAGGAGAAGGAGGGGGAGGAGAAGGAGAAACGGGGGCGGGGACAGAGAGGAGGAAGAGAAGGGAGAGGGAAAAGGAAGAGAGCGAGAAGAAGGAGGAGAGGGGGCGAAAGGAAAGGGGAAAGAAAAGGGGAAGGGAAGAGCGGAAGAAAGGCAAGAAGCAGGGGAGGGAAGGAAAGAAAGCGGAAAAAGAGAGGAGAAGGAGAGAGGAGGAAAGAGAGGGGGCGGAGGAGGACGAAA
0->2003838 HAPLO2 AAATAAGGGAGACGAGGAGCAGAGAGGGAGGGAGGAGGAAGAAGAGAACACCAAGAGAGAGGGAGTAGAGGAAAAGGAGGAAAAAAGGGAGACGGGGCCGCAAAAGAGCAAGCGAAGGGAGCAGGGATGAAGTAGGCAAAAAAAAAGGAAAACCGGAAAAGGGAAACCAGCGAGAGAGAGAGAGGGGGGAGAAGGAGAAGGGAGAGGAGGACGAGGAAGAGAGAGAAACAAAGGAGAAAAAAGAGGAAAAGAAAAGAAAAGGGAAGGAGAAAGAAGAAGCGAACAGAGGGAAACAAGAGGAGGAGGGAAGGCGGAAAAAGAGGAAGAAAGAATGGCCAGGCAGAGCGGAAAGAGCACACAAGAAGACAAAACCACGGGAGCGGGAGAGCGAGGAGGAAGAGGAGAACAAAGAGGAGAAGAGGACGAAAAGGAAAGAGAGAAGGGGCGAACGAGGAGAGGGGGGCAGGGGGAGAACGAAGGGGAAACAAGAGTGAAGAAACGCGCGACACAAAAAAAGGAGATACACAAAGGTGAGGGGGAAAGAGGGACAGACCACGGAAAAAAGAAGCAAAACAAAACACGGCGGGGGGCAGAAAGGCGGACGAAGAACAGAGGAGAGAAGAAGCAAGAAGCAGGGAAAGGTAAGAAAACGAAAAGGGCGGCGGAGAGGAAAAGGGGAAAGGAACGGAGGGGTGAAGAGAGGGACGCGAAAGGAGGGAACCAACCCAAAGACGAAAAGGGGAAAAACGGGGACACGAGAGAGGGAAGGGGGGAGGAGAAGGAGGGAGGGGCGGAGGGAGGACGGGAGCGAAAACTAGAAAAGGGAAGAAGAGAGCGGAGGAAAAGAAGAAAGGCGGAAAGAGGGGAGAGCGGGGAAAAGGGAGAGAGGAAAGGGAGAAGAGAGAAGGGGACCGGAGAGGAAGAGGGAGGAAAGAGAGGGAGAGAAAAAGAGCGGAAGGGGCGAGGCAACGAGAAAGAGAGGAAGGAGAGGAGGCGAGAAAGGGCAGAA
0->10240 HAPLO1 AAATAAAGGAGGCGAGAGGCAGGAGGGAAGGGAAAGAAGGGAGGGAGGCGCCAGGAGAGGGGGCGTAGGGAGACGGAAGGAAGGGGAGGAGAAAGGGCCGCGAGGGAGCAGACAAGGAGAGCAGGAGAAAAGTGAGAAGGAGAAGAGGAGGGCCGGACAAGAGAAACCAACAGAAACGAAGGGGAAGAGAACGAAAGAAGGGAGAGGAGGACGAGGAAGAGGAAAAAAAAAAGGAGCGAAAAGAGAGCAGGAGGGAGAGGAGGAGGGAAAGGGAAGAGCAAGGCAGCGAACAGAAAAAGGGAAAAAGAAGGCGGAAAAGAAGGGAGACCGAATGACCAGAAGGAGCGGAAAGAAAACGCAGGAAGAAAAAGACACAGGAGCAGGTGAGAAAGGAGGCGAAGGAGAACAAAGAAGGGAAGCGAGAAAAAAAAAAAAAGAGAGGGGAGAGACCAGGAAAGGGGGGCGAAAAGGGGGCGGGGAGGACTCGAAGATGAGGAAGCGCACAGAGCAAAAGAAGAGAAAACGCGGGGGTGAGAGAGAAAGAGGAGCAGACCAAGGAAAAAGGAAGAAAAGAAAAGCAAGGCGAGAGGCCATGAAGCGAGCAAAGAAAAGAAGAAGGGAAGAGCAAGAGACAGGGAACAGTAAGAGAACGAAAAGAGCGGCAGAAAAAAAAAAGAGAGAGAAGAGGGGAGGTGAGAAGAGAGAAACGACAGGAGGGGACCAGCCCACGAACGAAAAAAAGAGGAACGAGGGCGCAAGAGAAGGAAGGAGGGCGGAAGAAGACGGAGGAAAGGAAGAAGGACGAGAGAGAAGACAGAGAAAGGGACGAGAAGGGAAGGGGAAAAGACAAAAAGAAAGGAGAAAGAGGAGCAGAAACGAAAGGAAAAGAAGAAGGAGAGAGGAAGAGAAGGGAAGGAGGGAGAAGAGGGGCGGGGGACGGGGAAAGAAGAAGCGGGAGGAGCGAAGCAACGAAGAAAGGAGGGAAAAGAGGAGGAGAAAGAGGGAGGGA
0->10240 HAPLO2 AAAAAGAGGAGGCAGGGGGCGGGAGGAGAGAGAAAGAGAGGAAGAGAACGCCAGGAGAGGGAACGTAGGGGGAAGGAAGGAAGGGGAGGAGAAAGGGCCGAAAGGGGGCGGACGAGGAGCGAAAGAGAAAGGTGGGCAAGAAGAGAGGAGAGCCGGAAAAGAGACACAAGAGGAAACGAGAGAGAAGAGAACGAAAGAGGGGAGAGAGGAACGGGGAAGGGAGGAGGGCGGAAAAGAAAAAAGAGAAAAAGAGGAAGAGGGAGGAAAGGAGGGAAGAACCGAAAGGCGAGAAGAAAGGGGAGGAGGGGAGGCGGGAAAGGAGGGAGACAGCTTGGCCAAGAGGAACGAACAGGGAGGACAAGAAAACAAAACAACAGAAGCGAAAGGACAGAGGAAAGAAGGAGGGACAAGAGGGGAAGCGAGAAAAAAGGAAAAAGAGAAAGGGGGAACCAGGAGAGGGAGACAGGGGGGGAGAGGGGAAGAATCGAAGAAGAGGCAGCACACGGCGCAAAAGAGGAGAGTGAGCGAAGGTGGAAAGAAAAGAGGGAGAAGCACCGAAACGCGGAAAAAGAAAACGGCAAGGCGGAGGGCCGTGAAGCGGACGAAGAGCAGAGGAAAAAAAGGGCAAGAGACAGGGAACAGTAAGAGAACGAAAAGAGCGGCAGAAAAAAAAAAGAGAGAGAAGAGGGGAGGTGAGAAGAGAGAAACGACAGGAGGGGACCAGCCCACGAACGAAAAAAAGAGGAACGAGGGCGCAAGAGAAGGAAGGAGGGCGGAAGAAGACGGAGGAAAGGAAGAAGGACGAGAGAGAAGACAGAGAAAGGGACGAGAAGGGAAGGGGAAAAGACAAAAAGAAAGGAGAAAGAGGAGCAGAAACGAAAGGAAAAGAAGAAGGAGAGAGGAAGAGAAGGGAAGGAGGGAGAAGAGGGGCGGGGGACGGGGAAAGAAGAAGCGGGAGGAGCGAAGCAACGAAGAAAGGAGGGAAAAGAGGAGGAGAAAGAGGGAGGGA
0->2003823 HAPLO1 AAAAGAGGAAGAGGAAGAGCAGGGGGAGAGGGGGGAGAGAGAAGAGAACGCCAGGAGAGGGAGAATGGAGAGACGGAGAGGAAAGGGAGAGGAAGGAGAGCAAGGGAGCAGGCAAGGAGAGCAGGAGAAAAGTGAGAAGGAGAAGAGAAGGACCGGACAAGAGACGCAGGCAGACACGAGGGGAGGAGGCACGGAAGAAGAAAGAAAGAGAAGGAAGAAGGAGGAAAAAAAAGGAACGGAGGAAGGAAGGGAGGAAGAAAGAGGAAAGGAAGGCAGGGCAAGGAGGCGGGAAGAAAAAGGGAAAGGGAAGACAGAAAAGAAGGGAGGAAGCTTAACACAACGGAGCGGACAAGGCACACAAGGGGGCAAAAAAGCGAGAGCGGAAGGACAAGGGGGAAGGGAAGGGACGGGGAGAGAGAAGGGAACAAAGGAAAAGGAGAGGGGGCGAGAGCAAGGGGAAAGACGAAAAAGGAAAAGGAAGGACAAGAAGAAGAGGCAAAGGAAGACACACAGAAAGGGGGTGCGCAAGAGTAAAGAGGCGGGAGAAGCAGACCAAGGGAAGAGGAAGCGAAAAAAAAAAAGGCGGGGGGCAGAAAGGAGGACGAAGCGAAGAAAAGAAAAAAGGCGAGAGACAGAAGGAGAAACGAAAAAGAAAAGAGGGAAGAAGAGGAAAAAGGGGGAGAAACGGAGAAGTGAGGAGGAGGGAAAAAAAGGAGGGAACCAAACCGCGGAAGAAGCGAAGGGAAACAGGAGCGCAAGAAGAGGAGGGGAGCCAGAAGAAGGCGGGGAGGAAGGAGAGAAACGGGGACAGGGACAAGAGGGAGGAAAAAAAGGACGGGGGAAGTGAAGGAAGGCAAGAAGGAAGAGGAGCGGGGAAAAAAGGAAAAGAGAAAGGAAAGAGGAAGAGAAGAGAGGAAGAGAGACAGAGGACGGGGGCGGGAAAGCGAGGGGAAGGGGGGAGCGAGAAGACGGGAAAGAGAGGAAGGAGAGGAGGCGAGAAAGGGCAGAA
0->2003823 HAPLO2 AAAAAGGGGGGAGGAAGAGCAGGGAAGGAGGGGGGGGGAGGAAGAGAACGCCAGGAGAGGGGGCGTAGGGGGCCAGAGAGGAGGGGAGGAGACAGGAGAGCAAGGGGACGGACGAAGGGCGAAGGAGAAAGGTAGGAAGGAGAAGAGGAGGGCCGGACAAGAGAAACCAACAGAAACGAAGGGGAAGAGAACGAAAGAGAAGGGAGGGAGACAGAGGAAGGAGGGAAGCAGGGGAGAAGAGGAAGAAAGGGGAAAGAAAAGGGGAGGAGAAGAAAGAAGCGAACGGCAGACAGAAAGAGGAAAGGGGGAGGCGGAAAAGAAGGAAAGACGAAAGGCCAGGAGGCGCGGGCAGAGAACACAAGAAGACACCACCGCAGAAAAGAATGAGCAAGGAGGAAGAGGAGGGAAAAGAAGAGGGGCGAACGAACAGAGGAAAAAGAAGGGACGAACCAGGAGAGGGGGGCGAGAGGGGGGCGGGGAGGACTCGAAGATGAAGAAAAAGACGGCAACCAAGAGGAGAGTGAACAGAAGAGGAAAGAAAAGAGGGAGAGGCCAAGAGAAAAGGAAACAAAAAGAAACACGAAAAAGGGCCGAGAAGAGGACAGGGCACAGAGGAGGGGAAAGGCGAGAGACAGGGGGAGGTAAGAAAAAGGGAGGGGCGAAAGAAAGGAAAAAGAGAGAAAAACGGAGAAGTGAGAAGAGAGGAGCGGAGAAAAGGGACCAACCCACAGACGAGAAAGAAAGGGGCAGGAGAGCAAGAAGGAGAGGAAGGGCAGGAGAAGGGGGAGAGGAGGGAGGGGGCGGGAGGAGGGGGAAGAAAAAGGGACAGGACGGGCAGGGGAAAAGGCAGAGGGAGAGAAGGAGGAAAGACAGGGGAAAAAGGAAAAGAAAAGAAAGAAAGGAAAAGGGGACCGGAAGAGAGACAGGAAGAAGAGGCGGGAGAAAGAAGGGAAGGGAGGAGCGAGAAAACGGGGAAGAGAGGACAGGAGAGGGAAGGGGGGAAAAAGAA
0->2003813 HAPLO1 GGAAAGGGGAGAGGAAGGGAAGGAAGGGAGAGGGGGAGGAGAGGGAGACGCCAAGAGAGGGGGCGTAGGGGGCCAGAGAGGAGGGGAGGAGACAGGAGAGCAAGGGAGCAGGCAAGGAGAGCAGGAGAAAAGTGAGCAGGAGAAGAGGAGGGCCGGACAAGAGAAACCAACAGAAACGAAGGGGAAGAGAACGAAAGAAGGGAGAGAGGAACAGAGGGGGAAGAAGGGCGGGAAGACGAAAAGAGAACAGGAGGAAGAGGAAAGAGGAGCAGGAAGAAGCGAAAAGCGGACAACGGGAGAGAAGAAGGAAACAGACAGGGAGGAGGAAAGAAAGGCAAGGAGGAGAGGGCAGGGAACACGGGAAGAAAAAGACACAGGAGCGGGTGAGAAGAGAGGAAGAGGAGGGAAAAAAGGAGGGGCGAAAGAACAAAAGAAAAAGGAAGGACGAACGAGGGGAGGAGAGCAGGGGGAGGGCGGGGAGGACACGAAGAAAAGGCAAAGCACGGCAAACAGAAAAGAGGTGCGCGGAGAAGGAAAGACAGGAGAGGCAGACCACGGGAAGAGGAAGAAGGGAAAAACAAGGCAAAGGACCGAGGAGAGGAGGAGGCGCGGAGGAGAAAAAGGGCAAGAAGACAGGGGAGGTCCGAGGGAGGGAGGGACAGCGGAAAAGAAGAAGAGAGAGAAAAAAAGGGGAAAAGAGAGAGACGCGAAAGAAAGGGACCGACCCGAAGGCGAGAAAGGAGAAGACAGAAGAGCGAAAGAAGAGAGAGGACCGGAAGAAGGGGGGGAGGCGGGAGGAGGACGGGAGCGAAAACTAGAAAAGGGAAGAAACGAACGGGGGAAAAGGCAGAAGGCAGAAAGGGGGAGAAGCGAGGGAGAGAGGAAAAGAGAAAGAGGGGAAGAGGGGAAGAGCGGGGGGAGAGCAAGAAGCAAGAAACGGAAAGAGAAGAAGCGAGGGGGGCAAGGCAACAGAGAAGGGCAAAAAGGAAAGGGAAGAAAAGGAAAGAAA
0->2003813 HAPLO2 AAAAAGAGGAGGCAGGGGGCGGGAGGAGAGAGAAAGAGAGGAAGAGAACGCCAGGAGAGGGAACGTAGGGGGAAGGAAGGAAGGGGAGGAGAAAGGGCCGAAAGGGGGCGGACGAGGAGCGAAAGAGAAAGGTGGGCAAGAAGAGAGGAGAGCCGGAAAAGAGACACAAGAGGAAACGAGAGAGAAGAGAACGAAAGAGGGGAGAGAGGAACGGGGAAGGGAGGAGGGCGGAAAAGAAAAAAAGGGAAGGGGAAAGAGGGGGAGAAAAGAAGGAAGAAGCGAAAAACAAAAAGAGGAAGGGGGAAAGAAGGCGGGAAAGGAGGAAAAAAGCTTGGCACAGAGAAGAGGAAAGGGCACGCAAGAAAACAAAGCCACGGGGGCAGGTGAGAAAGGAGGCGAAGGAGAACAAAGAAGGGAAGCGAGAAAAAAAAAAAAAGAGAGGGGAGAGACCAGGAAAGGGGGGCGAAAAGGGGGCGGGGAGGACTCGAAGATGAGGAAGCGCACAGAGCAAAAGAAGAGAAAACGCGGGGGTGAGAGAGAAAGAGGAGCAGACCAAGGAAAAAGGAAGAAAAGAAAAGCAAGGCGAGAGGCCATGAAGCGAGCAAAGAAAAGAAGAAGGGAAGAGCGGGAAGCCGGGGGAGGTACGAAAAAGAAAAGGGCGAAAGAAAGGAAAAAAAGAGCGGAACGGAGAAGTGAGGAGAGGAACGCGGCAGGAGGGAACCAACCCACAGACGAGAAAGAGAAGAACAGGAGCACAAGAAGAGGAAGGAGGGCGGAAGAAGACGGAGGAAAGGAAGAAGGACGAGAGAGAAGACAGAGAAAGGGACGAGAAGGGAAGGGGAAAAGACAAAAAGAAAGGAGAAAGAGGAGCAGAAACGAAAGGAAAAGAAGAAGGAGAGAGGAAGAGAAGGGAAGGAGGGAGAAGAGGGGCGGGGGACGGGGAAAGAAGAAGCGGGAGGAGCGAAGCAACGAAGAAAGGAGGGAAAAGAGGAGGAGAAAGAGGGAGGGA
0->2003833 HAPLO1 GGAAGAGAGAGAGGAGGGAAGGAAGAAGCGAGAGAAGGAGGGGGGAGGAGCAGAGAGGGGGAAAGAGGGGGGAAAGAGGGGCGGAAGGGCAGCAGGAGCGCGGAAGAGCAGGAAAAGAGAGCAGGGATGAAGAAAGCAAAGAAGAAGGAAAACAGGAAAAGAAAAACCAACAGGAACGGGGAGGGAGAGAGAAAGAGAGAAAAGAAAGGAACGGGGGAGGGAGAAAAAAAAAGAGACGAAGGAAGAGCGGAGAGAGAAAAGAAGAAAGGAAGGAAGAAGCAGGAAGCGGGAAGAAAAAGGAGGAGGAGAGGCGGACAAGAAAGGAGGAAGCTTGGACAAGAGGAACGAACAGAAAACGAAAGGGAGCGCCGAAACGGGAAAGAAAGAGCAGAGAGGAAGAGGAGAACCAAAGGGAAAGACGAACGAAAAGGAGAGAAAGAAAGGAGGAAACAGGAAAAAAGAGCGAAAAGGGGGCGGGGAGGACTCGAAGATGAAGAAAAAGGCGGAGCAAAAGAGGAGAGTGAACAGAAGAGGAAAGAAAAGAGGGAGGGGCCAAAAAACAAGGGAGCAGAAAAAAGCAAGGCAAAGGGCCGTGAAGCGGAGGGGGCAAAAAGGAAAGGAAAGGCGAAAGGCAGGGAAAGGTCAGAGGAAGAAAAGGGCGGCAAAGGGGCGGGAGAGAGAGAAACGGAGAAGTGAGAAGAGAGAAAAAACAGGAGGGGACCAGCCCACAAACGAGAAAGAAGGAAACAGGAGAGCAAGAGAGAGAGGGGAGCAAAAGGGGGGGGGGGGAACGAAAAGAAGACGAGAGAGGGAGATAGGAGGAAATAGAAGCAGGAGAGAAAAAAAAAGACGAAAAGAAAGAGAGAGAAGCGAGGGAGAAAGGAAAAGAAAAAGGAGAGAGAGGGGGAAAAGCGGGAGGGAGGAAGGAAGCAAGAAACGGAAAGAGAAGAAGCGAGGGGGGCAAGGCAACAGAGAGAGGCAAAAAGAGGAGGAGAAAAAGGGGGAAGAA
0->2003833 HAPLO2 AAATAAGGGAGACGAGGGGCAGGAAGAGAGAGGGGAGAAAGAAGAGAACACCAGGAGAGAGGGCGTAGGGGGAAAGAGGGGAGAGGGGGAGACGGGAGCGCAAGAGAGCAAGCGAAGGGAGCAGGGATGAGGTAGGCAAGAAAAACGGGGAACCGGGCAAGAAGAACCGACGGGAAAGAGGAAGAGAGGCGAGAAAGAAGAAAGAGAGGAACAGAGGGGGAAGAAGGGCGGGAAGACGAAAAAGGGAAGGGGAAAGAGGGGGAGAAAAGAAGGAAGAAGCGAAAAACAGACAACGGGAGAGAAGAAGGAAAAAGACAGGGAGGAGGAAAGAAAGGCACAGAGAAGAGGAAAGGGCACGCAAGAAAACAAAGCCACGGGGGCAGGTGAGCAAGGAGGAAGAGGAGGGAAAAGAAGAGGGGCGAACGAACAGAGAAAAGAGAGGGGAGGAACCAGGAGAGGGGGACAGGGGGGGGGAGGGGAGGACAAGAAGAAGAGGCAACGCGCGACACAAAAGAGGAAGGTGCGAGAAGGTGAGAAGGCGGAGAGGAGAGACCAAGGAAAACGGGAGCGGGAAGAAACACAAAAGAGGACCATGAAACGGAGAAGGAAAAGAAAAGAGAAGAAGCAGAAGACAGGGAAAAGTAAAAGAAAGAAAAGGGCGGCAGAAAGGAAAAAAAGAGCGGAACGGAGAAGTGAGAAGAGGGACGCGGCAGGAGGGGACCAGCCCACAAACGGGAAGAAGGGAAACGAGGAAACGAGAAGAGGAGGAGGGCCGGGAGAAGGGGGAGAGGAGGAAGAAGGACGAGAGAGGGGACAAGAAAGGGGACGAAAAGGGAGAGGGAAAAGAAGAAAGGCGAGGAGGAGGAAGGAAGGGGAAGAAAGGAAAAGAGGAAGAAGAGAGGAAGGGAAGAGAAGGAGAGAGACAGAGGACGGGGGCGGGAAAGCGAAGGGAAGGAAGGAGAAGGAAAACGGAGCGAGGAGGGAAGAAAGAGAGCGAAGGAGGACAAAG
0->2003821 HAPLO1 AAAAAGGGGGGAGGAAGAGCAGGGAAGGAGGGGAAGAAGGGAGGGAGGCGCCAGGAGAGAGGGAGTGGGGGGAAGGAGGGAAGGAGGAGAGACGAAGCCGCGAGGGAGCAGACGAAGAGAGAAAGGGTGCGGTAGGCAAGAAGAAAGAGGAGCCGGGCAAGAGAAACCAACAGAAACGAAGGGGAAGAGAACGAAAGAAGGAAGAAGAGGACGAAGGAGAGGGGGAAACGGGAAAGAAGAGGAAGAGCGGGGGGAGGAAAAGAGAGGAGCAGGAAAAACAGGGCGACGAGAAGAAAAAGGGAAAAAGAAGGCGGAAAAGAAGGGAGACCGAATGACCAAGAGGAGCGGGCAAGGAACGCAGGAAGGAGAAGCCGCAGAAAAGAATGAGCAAGGAAGCGGAGGAGAACAAAGAAGGGAGGAGGACGAACAGAGAAGAAAGAGGGGGGGAGACAGGAGGGGGGGGCGAAAAGGGGGCAGGGAGAAATCGAGAATGAGGAAGCACACGACACAAAAGAGGAGAGTGAACAGAAGTAGAAGGGAAAGAGGGAGAGACCACGGAGAGAAAAGACGAAAAAAGGCACAGCAAAGGGGAGAGAAACGGACAAGGAGAGGAGGAAAGAAAGGGCGAGAGACAGGGGGAGGTAAGAAAAAGGGAGGGGCGAAAGAAAGGAAAAAGGGGGAGAAGCGGAGGGGTGAGAAGGGAGAAAAAAAAAGGGGGGACCAACCCACGGACAGGAAAAAAAAAAACGAAAGAACGAGAGGGAGAAGAAGGCAGGAAGAGGGGGGGAAGGAGGAAAGAAGACGGGAGCGAAAACTAGAAAAGGGAAGAGACGAGAGGGAAAAGTGGAAGAAGGCGAGGAGGAGGAGAAGCGGAAAAGAGAAAGGGGGAAAAGGGGGGGGAGGAAAGAAGAGCGAAGGGGAGGCAGGAAGCGGGAGACGGAGAGAGAAAGGAAGGAAAAAGCGAGGAAACGAGAAAGAGAGGAAAGAGAGGGGGCAGAAGAGGGAGAAA
0->2003821 HAPLO2 AAAAAAGGAGGAGGAAGGGAGGAGAGAGAGGGAAAGAGAGGAAGAGAACGCCAGGAGAGGGGGCGTAGGGAGACGGAAGGAAGGGGAGGAGAAAGGACAGCGAGGGAGCAGGCGAGGAGAAAAGGGATGAAGTAGGCGAAAGAAGAGGAGAGCCGGACAAGGGGAACAAGAGGGCACGAGGAAGAAGGGAACGAAAGAAGAGAGAGGAGGACGGGGAAGAGAAGAAAAAAAAGGAGAAAAAAGAGAGCAAGGAGAAAAGGGAGGAGGAGAAGGAAGAAGCGAAAAGCGGAAAGAAAAAGGGAAAAAGAAGGCGAAAAAGAAGGGAGACCGAATGGCCAGAAGGAGCGGAAAGAAAACACAAGAGAACACCAACGCAGGAGCGAAAGAGCAAGGGAGAAGAGGAGGGACAAGAGGAGGGGCGAACGAACCGAGAAGAAAGGGGGGAGAGACGCAAGGAGAAGGGCGAAAGGGAAGCGGGAGGGACTCGAAGATGAAGAAAAAGACGGCAACCAAGAGGAGAGTGAACAGAAGAGGAAAGAAAAGAGGGAGAGGCCAAGAGAAAAGGAAACAAAAAGAAACACGAAAAAGGGCCGAGAAGAGGACAGGGCACAGAGGAGGGGAAAGACAGGAGAAAGAAGGAGGTCAGAAAAAGAAAAGGGCAGCGAAGAAAAAAAAGAGAGAAAAACGGAGAAGTGAGAAGAGAGGAGCGGAGAAAAGGGACCAACCCACAGACGAGAAAGAAAGGGGCAGGAGAGCAAGAAGGAGAGGGGAGCCAGAAGAAGGCGGGGAGGAAGGAGAGAAACGGGGACAGGGACAAGAGGGAGGAAAAAAAGGACGGGGGAAGTGAAGGAAGGCAAGAAGGAAGAAAGACAGGGGAAAAAGGAAAAGAAAAGAAAGAAAGGAAAAGGGGACCGGAAGAGAGACAGGAAGAAGAGGCGGGAGAAAGAAGGGAAGGGAGGAGCGAGAAAACGGGGAAGAGAGGACAGGAGAGGGAAGGGGGGAAAAAGAA
0->2003839 HAPLO1 AAAAAGGGGAGGCGAGGGGCAAAGAGGGAGAAAAAGGGAAGAAGAGAACGCCGGAAGAGGGAGCGTAGGGGGACAGAGAGGAGGAGGGGCGAAAGGAGCGCAAGGAGAAGAGCGGGGAGCGAAAGAGAAAGGTGGGCAAGAGGGGAGGAGAGCCGGACAAGAGAAGCAAACGAAAAAGAGAAGGAAGAGAGAGAAAGAGGAGGGAAAGGAACGGAGAGGAGGAAAGGGCGGAGGAACGGAGGGAGAGCGGGGAAAGAAGGGGGAGAGAGAAAGCAGAAGCGAAAAGCGGAAAGAAAAAGGGGAGGGGGAGGCGAGAAAGAGAAAAGACCGAATGGCCAAGAGGAGCGGGCAAGGAACGCAAGGAGAAAAAGAAACAGAAACGAGAGAGCAAGGGAGAGGAAGAGAACAAAGAGGGGAAGCGAGAAAACAGAGAAAAAAGAAAGGAGGAACCAGGAGAGGGAGACAGGGGGGGAGAGGGGAGGAAAAGCGGGTGAAGAAACGCGCGGCAAACAGAAAAGAGGTGCGCGGAGATGAGGAGAAAAGAGGGACAGACCAAGAAAAAAGAAAGCGAAGAAAAGCAAGGCGGAGGGGCGTGAAGAGGGCAAGGAAAAGGGGAGAGAAAGGGCAAGCAGACAGGGGAGGTCCGAGGGAGGGAGGGACGGCAAAGAAGCGGGAGAAAGAAAGGAGAAGGGGAAAGAAGGAGGGAACGAAAGGAGGGAACAAACCCACGGACGAAGCGAAGGGGGACGAGAAAGCAAGAAAAGGAAGAAGGGCAAGGAGGAGCAAGGAGGCGAGAGAGAAACGGGGACAAAGACAGAGGGGAGGAAGAGACGGGCAGAAGAAAAGACAGAAGGAGAGAAGGAGGAGAAGCGGAAAAAAAAGGAAAAGAAGGAGAGGGAAAGGAGAAAAGAGAGAAGGGAGGGAGAGGAGCAAAAGACGAGAGGCGGAAGAGCGGAAAAGGCGAGGAAAAGAAAAAAGGCAAAAAGAGGGGGAGAAGAAGGAAAAAGAA
0->2003839 HAPLO2 AAATAAAGGAGGCGAGAGGCAGGAGGGAAGGGGGGGGGAGGAAGAGAGCACCGGGAAAAGGAGCGAGAGGAGAAAGGAGGGAGGAAGAGAGGAAGGGCCGCAAAAGAGCAAGCGAAGGGAGCAGGGATGAAGTAGGCAAAAAAAAAGGAAAACCGGAAAAGGGAAACCAGCGAGAGAGAGAGAGGGGGGAGAAGGAGAAGGGAGAGGAGGACGAGGAAGAGAGAGAAACAAAGGAGAAAAAAGAGAAAAGGAAGAGAAGGGAGGAGAGGAAGGAAGAACAGAACAGCGGGAAACAAGAGGAGGAGGGAAGGCGGAAAAAGAGGAAGAAAGAATGGCCAGGCAGAGCGGAAAGAGCACACAAGAAGACAAAACCACGGGAGCGGGTGAGCAGAGGGGAAGAGGAGAACAAAGAAGGGAAGCGAACGCAAAGGGGAGAGAGAGGGGAGGAACGAGGGGAGGGAGGCGAAGGGGGAGCGGGGAGGAAAAGCAAAAGAGGCAGCACACGGCGCACAAGAGGAGAGTGAGAAAAAATGGAGGGGCGAGAGGGACGGGCCACGGAACGAAGAAGCAGAAAAAAGCAAGGCAAAGGGCCGTGAAGAGGACAAGGAAAAGGGGAGAGAAAAGGCGAGAAGAAGAAGGAAGAAAGAAAAAGAAAAGGGCGGCAGAAAGGAAAAAGGGAGAGAAGAGGAGAAGTGAGGAGAGAGAAGCGACAGGAGGGAACCAACCCAAAGACGAGAAAGAAAAGGACAGGGGAGCGAGAAAGGGAAAAAGGGCAGGGAGGAACAAAGAGGAGAAAGAGAAACGGGGACAGGAACTAGAAAAGGGAAGAGAAGGACGAGGGAAGTAGAAGAAAGCGAGAGGAAAGGAAAGAGAGGGAGAAGGGAAAAGAAAAAGGGGAGAAGAGGGGAAGAGCGGAGGGGAGAAGGGAGGCAAGGGACGGAGAGAGAAGGAGCGGAAGGAGAAAGAAGACGGAGAAAGGCAAAAAGAGAGAGAGAGAGGGAGGACAGAA
0->2003840 HAPLO1 AAATAAGGGAGAGGAAGGGAAGGGAGGGAGAGAAGAGAAAAAAGAGAACACCAGGCGAAAAGGAGTAGGGAGACGGAGAGACGGAGGGGAGAAAGGGCAGCAAGGAGAAGGGCGGGGAGAAAAAGGGTACGAAAAGCAAGAGGAGAGGAGAGCCAGAAAAGAGAAACCAACGGGCGAGAAGGGGAAGAGAACGAAAGGGGGGAGAGGAGAACGGGGAAGAGAGAAAAGCAGGGAGAAAGGAAAGGAACAAGGAGAGAAAAGGGGAAAGAAGGGCAGAGCCGAAAGGCGGGCAGAAAAAGGAGGAGGGGAAACAAAAAAGAGAAAAGAACAAATAACACAGCAGAACGAACGGGGCACGCAGGAAGAAAAAGCAACAGAAAAGGGTGAGAAGAGAGGAAGAGGGAGACAAAAGGGGAGGGCGAACGAAAAGAGGAAAAAGGAGGGAGGAACCAGGAGAAAAGAGAGAGGGGAGGAAAGGGAGACCAAGCGAGTGAGGCAACACACGGCACAAGAGAGGAGAGTGCGAGAGAATGAGAAGGAAAGAGAAGCAGGGCACGGAAAGAAAAAGCGGAAAAAAAAACAAAAAAAGACCATGAAGCAGGGGGGGCGAAAGAGAGGGAAAGGGCGGGCAGCCAGGGGCAGTCAGAAAAAGAAAAGAACAACAAAGGGGCGAAAGGGGGAGAAGCAAAGAAGTGAGAAGGGAGAAAAAGAAGGAGGGAACCAACCAACAAGCGAAAAGAAAAGGGACGAAGGAGCAAGAAGGAGAAGGGAGCCAGAAGAAGGGGGGGAGGCGAAAGAGAAACAGGGACAGGAGATAGGAGGAGGAAAAAACAGGAAGAGGAAGTAACGGAAAGCGGAGAAAAGGGAAGACAGGGACAAGGGGAAAAGGGGAGAAAGGAAAGAGGAGAAGAGAAAGAGGAAGGAGAGGGGAAAAAACCGGGGAAAGAAGAAGCGGGAGGGGCAAGGAAACGAGAAAAAGAGGAAAAAAAGGGGGCAAAGGAGGACGAAA
0->2003840 HAPLO2 AAATAAGGGAGACGAGGAGCAGAGAGGGAGGGGGGAGGAAGAAGAGAACACCAAGAGAGAGGGAGTAGAGGAAAAGGAGGAAAAAAGGGAGACGGGAGAGCGGGGGAGCAAACGAGAAGAAAAGGGATAAGATAGGAAAGGAAGACGGGGAACCGGGCAAGAAGAACCGACGGGAAAGAGGAAGAGAGGCGAGAAAGAAGAAAGAGAGGAACAGAGGGGGAAGAAGGGCGGGAAGACGAAAAAGGGAAGGGGAAAGAGGGGGAGAAAAGAAGGAAGAAGCGAAAAACAGACAACGGGAGAGAAGAAGGAAAAAGACAGGGAGGAGGAAAGAAAGGCACAGAGAAGAGGAAAGGGCACGCAAGAAAACAAAGCCACGGGGGCAGGTGAGCAAGGGGGAAGAGGAGGGAAAAGAGGAGGGGCGAGAAAACAGAAAAGAGAGAGGGGAGGAAACAGGAGAAAAGAACAGGGGGGGGGAGGGGAGGACAAGAAGAAGAGGCAACGCGCGACACAAAAGAGGAAGGTGCGAGAAGGTGAGAAGGCGGAGAGGAGAGACCAAGGAAAACGGGAGCGGGAAGAAGCACGGCAGAGGACCGTGAAGAGGAGGAGGAAAAGGGGAGAGAAAGGGCAAGAAGCAGGGAAAGGTAAGAAAACGAAAAGGGCGGCGGAGAGGAAGGAGAGAGAGAAACGGAGAAGTGAGAAGAGAGAAAAAACAGGAGGGGACCAGCCCACAAACGAGAAAGAAGGAAACAGGAGAGCAAGAGAGAGAGGAGGGCCAGAAGAAGGGGGGGAGGAGAAAGAGAGACGGGGACGAAGACAAGAAAAGGGAAGAAACAGGCGGGGGAAAAGAAAAAAGGCGAGAAGAAGGAGAAGCGGGGAAAAGGGGAAAAGAGGAAGAAGAGAAGAAGAGAAGAGAGGAAGGGAGGAGAGGGGCAGGGGAGGGAGAAAGAAGAAGCGGGAGGAGCGAGGCAACGAAAAAGGGAGGAAAGAGAGGGGGAGAAGGAGGGAGAAA
0->2003837 HAPLO1 AAATAAGGGAGGCGAAGGGCAAAGGGGGAAAAAGGAGAAAGAAGGGAGCACCGGGAAAAGGAACGTGGGAAGACGGAGGGGAAAGAAAGAGACGGGAGAGCGGGGGAACGGACGAAAAGAAAAAGGATACGATAAGCAAGGGGGGAGGAGAGACGGGAAAGAGAAACAGGAGGACACGAAAAGGGGAGGCGAGAAAGAAGGGAGAAAAGAACAGGGAGAGGGAAGAAGCAAAGGAGCGAAAAGAGAGCGGGGAGAAGAGGGGGAGAGAGAAGGAAGAACAGAAAAACGGGAAGAAAAAGGGAAAAAGAAGGCGGAAAAGAAGGGAGACCGAATGGCACAGCAGAGAGGAAAAGGAACGCAAGAAGACAAAACAACAGAAACGAGTGGACAGAGGGGCAGAGGAGGGAAAAAAGGAGAGGCGAACGAACAGAAGAAAAAGAGGGGAGGAACCAGGAGAGGGAGACAGGGGGGGAGAGGGGAGGAAAAGCGAGTGAAGAAACGCGCGGCAAACAGAAAAGAGGTGCGCGGAGATGAGGAGAAAAGAGGGAGAGACCAAGGAAAACGGGAGCGGGAAGAAACACAAAAGAGGACCATGAAACGGAGAAGGAAAAGAAAAGAGAAGAAGCGAAAGGCAGGGAAAGGTCAGAAGACAAGGGAGGCAGCGGAAAAGAAGAAGAGAGAGAAAAAAAGGGGAAAAGAGAGAGACGCGAAAGAAAGGGACCAAACCGCAGGCGAGAAAGGGGAAAACAGGAGCGCAAGAAGAGGAGGAAGGGCAGGAGAAGGGGGAGAGGAGGGAGGGGGCGGGAGGAGGGGGAAGAAAAAGGGACAGGACGGGCAGGGGAAAAGGCAGAGGGAGAGAAGGAGGAGGAGCGGGGAAAAAAGGAAAAGAGAAAGGAAAGAGGAAGAGAAGAGAGGAAGAGAGACAGAGGACGGGGGCGGGAAAGCGAGGGGAAGGGGGGAGCGAGAAGACGAGAAAGAGAGGAAGGAGAGGAGGCGAGAAAGGGCAGAA
0->2003837 HAPLO2 AAATAAGGGAGACGAGGAGCAGAGAGGGAGGGGGGAGGAAGAAGAGAACACCAAGAGAGAGGGAGTAGAGGAAAAGGAGGAAAAAAGGGAGACGGGAGAGCGGGGGAGCAAACGAGAAGAAAAGGGATAAGATAGGAAAGGAAGACGGGGAACCGGGCAAGAAGAACCGACGGGAAAGAGGAAGAGAGGCGAGAAAGAAGAAAGAGAGGAACAGAGGGGGAAGAAGGGCGGGAAGACGAAAAAGGGAAGGGGAAAGAGGGGGAGAAAAGAAGGAAGAAGCGAAAAACAGACAACGGGAGAGAAGAAGGAAACAGACAGGGAGGAGGAAAGAAAGGCACAGAGAAGAGGAAAGGGCACGCAAGAAAACAAAGCCACGGGGGCAGGTGAGCAAGGAGGAAGAGGAGGGAAAAGAAGAGGGGCGAACGAACAGAGAAGAGAGAGGGGAGGAAACAGGAGAAAAGAACAGGGGGGGGGAGGGGAGGACAAGAAGAAGAGGCAACGCGCGACACAAAAGAGGAAGGTGCGAGAAGGTGAGAAGGCGGAGAGGAGAGACCAAGGAAAACGGGAGCGGGAAGAAACACAAAAGAGGACCATGAAACGGAGAAGGAAAAGAAAAGAGAAGAAGCGAAAGGCAGGGAAAGGTCAGAAGACAAGGGAGGCAGCGGAAAAGAAGAAGAGAGAGAAAAAAAGGGGAAAAGAGAGAGACGCGAAAGAAAGGGACCAAACCGCAGGCGAGAAAGGGGAGGACAGAAGAACGAAAAGAGAGAGAGGACCGGAAGAAGGGGGGGAGGCGGGAGGAGGACGGGAGCGAAAACTAGAAAAGGGAAGAAACGAACGGGGGAAAAGGCAGAAGGCAGAAAGGGGGAGAAGCGAGGGAGAGAGGAAAAGAGAAAGAGGGGAAGAGGGGAAGAGCGGAGGGGGGGAGGGAAGCAGGGGAGGGAAGGAAAGAAAGCGGAAAAAGAGAGGCGACGAAGAGAGGCAAAAAGAGGAGGAGAAAAAGGGGGAAGAA
0->2003820 HAPLO1 AAATAAAGGAGGCGAGAGGCAGGAGGGAAGGGAAAGAAGGGAGGGAGGCGCCAGGAGAGGGGGCGTAGGGAGACGGAAGGAAGGGGAGGAGAAAGGGCCGCGAGGGAGCAGACAAGGAGAGCAGGAGAAAAGTGAGCAGGAGAAGAGGAGGGCCGGACAAGAGAAACCAACAGAAACGAAGGGGAAGAGAACGAAAGAAGGGAGAGGAGGACGAGGAAGAGGAAAAAAAAAAGGAGCGAAAAGAGAGCAGGAGGGAGAGGGGGAGGGAGAGGGAAGAACAAGGCAGCGGAAAGAAAAAGGGGAGGGGGAGGCGAGAAAGAGAAAAGACCGAATGGCCAAGAGGAGCGGGCAAGGAACGCAAGGAGAAAAAGACACGGGAGCGAGTGGACAAGGGGGCAGAGGAGGGAAAAGAAGAGAGGCGAACGAACAGAAGAAAAAGAGGGGAGGAACCAGGAGAGGGAGACAGGGGGGGAGAGGGGAGACCTAAAAGGTAAGGAAGCGCACAGAGCAAAAGAGGAGAGTGAACAGAAGAGAGAGGGCGAGAGAAGCAGACCACGGAAAACGGAAGAAGGGAAAAACAAAGCAAAGGGCCGTGGAGAGGACGAAGAGAAGGGGAAAAAGAAGGCAAGCGGCAGGGAACAGTCAGAAAAAGAAAAGAGCGGCAGAAAGACAAAGGGGGGAGAAGAAAAAAAGAAAGAAGAGGGACGCGAAAGGAGGGAACCAACCCAAAGACGAAAAGGGGAAAAACGGGGACACGAGAGAGGGAAGGGGGGCGGAGAAGGAGGGAGGGGCGGAGGGAGGCCGGGAGCGAAAACTAGAAAAGGGAAGAAGAGAGCGGAGGAAAAGAAGAAAGGCGGAAAAGGGGAGGAGCGGAAAAGAAGGGAAAAGAAAAAGGGAAGAAGGAGAGAAGAGAGGAAGAGAGACAGAGGACGGGGGCGGGAAAGCGAGGGGAAGGGGGGAGCGAGAAGACGGGAAAGAGAGGAAGGAGAGGAGGCGAGAAAGGGCAGAA
0->2003820 HAPLO2 AAATAAGGGAGACGAGGAGCAGAGAGGGAGGGAGGAGGAAGAAGAGAACACCAAGAGAGAGGGAGTAGAGGAAAAGGAGGAAAAGGAGGCGAAAGGAGAGCAAGGAAGCAAGCGAGAAGCGAAGGAGTGAGGTAGGCAGGGAAAGAAGAGGACCGGACAAGAGGAACAAAAGGGAACGAGGGAGGGAGGCACGAAAGAGAAAAGAGGAGAACAGGGAAAGGAGGAGGGCGGAAGAGAAGAGGAAGAGCAAGGAAAGAGGGGAGGAGGAGAAAGCAGAAGCGAAAAGCGAACAGAAAAAGGGAAGGGGGAGACGAAAAAGGAGGGAAGCAGAATGGCCAAGAGGAACGAACAGGGAACACGGGAAGAAAAAGAAACAGAAGCGAGAGAGCAAGGGAGAGGAAGAGAACAAAGAGGGGAAGCGAACGAACAGGGAAAAAAGAAAGGAGGAACCAGGAGAGGGAGACAGGGGGGGAGAAGGGAGGAAAAGCGAGTGAAGAAACGCGCGGCAAACAGAAAAGAGGTGCGCGGAGATGAGGAGAAAAGAGGGAGGGGCCAAAAAAAACAAAAGCAAAGAAAGACAAGGCAAGGAGGCGAGGAGAAAGCAAGGAGAAAGGGAAAAAAAAGGCGAGAGACAGAAGGAGAAACGAAAAAGAAAAGAGGGAAGAAGAGGAAAAAGGGGGAGAAACGGAGAAGTGAGGAGGAGGGAAAAAAAGGAGGGAACCAAACCGCGGAAGAAGCGAAGGGAAACAGGAGCGCAAGAAGAGGAGGAAGGGCAGGAGAAGGGGGAGAGGAGGGAGGGGGCGGGAGGAGGGGGAAGAAAAAGGGACAGGACGGGCAGGGGAAAAGGCAGAGGGAGAGAAGGAGGAGGAGCGGGGAAAAAAGGAAAAGAGAAAGGAAAGAGGAAGAGAAGAGAGGAAGAGAGACAGAGGACGGGGGCGGGAAAGCGAGGGGAAGGGGGGAGCGAGGCAACGAGAAAGAGAGGAAGGAGAGGAGGCGAGAAAGGGCAGAA
0->10246 HAPLO1 AAATAAGGGAGAGGAAGGGCAGAAAAGGAGGAAAAGAGAAGAAGAGAACGCCGGAAGAGGGGGCGTAGGGGGCCAGAGAGGAGGGGAGGAGACAGGAGAGCAAGGGAGCAGGCAAGGAGAGCAGGAGAAAAGTGAGAAGGAGAAGAGGAGGGCCGGACAAGAGAAACCAACAGAAACGAAGGGGAAGAGAACGAAAGAAGGGAGAGGAGGACGAGGAAGAGGAAAAAAAAAAGGAGCGAAGGAAGAGCAGGAGGGAGAAAGGGAGGGAAAGGGAAGAGCAAGGCAGCGAACAGAAAAAGGGAAGGGGGAGACGAAAAAGGAGGGAAGCAGAATGACAAGGAGGAGCGGGCAGGGCGGGCGGGAAGAAAAAGCAACAGAAGCAGAAAAGCAGAGAAGCGAAAGAGGGAAAAGAAGAGAGGCGAACGAAAAGGGAGAAGAGGAGGGACGAACGAGGGGAGGGGGGCGGAGGGGAAGCAAGAGGAAAAAGCAAATGAAGCAAAAGGCGGAGCAAAAGAGGAGAGTGCGAGGAGGTGAGAAGAAAAGAGGGACAGACCAAGAAGCAAGGGGAAAAAGAGCGGAACAAAAGAGGGCCGTGGAGAGAGGGGGGCGCAGAGAAGAAAAAAGGCAAGAGACAGGGAACAGTAAGAGAACGAGGGGGGCGGCGGAAAAAAAAAAGAAAGAAGAACGGAGAAAAAAGGGAAGAGGAAAAACAAGGAGGGACCAACCCACAGACGAGAAAGAAGGGGACGGGGGAGAAGGAGAGGGAGGAAGGGAGGAGAAGGGGGGGGAGGCGAAAGGAGGACGGGAGCGAAAACTAGAAAAGGGAAGAAGAGAGCGGAGGAAAAGAAGAAAGGCGGAAAAGGGGAGGAGCGGAAAAAAAGGGAAAAGGAGGAGGAGAGAAGGGGAGGGGAGCGGAGGAGAGGAGAGGGGCAAGAAACGGAAAGAGAAGGGAAGGGAGGAGAGAGAAAACGGGGAAGAGAGGACAGGAGAGGGAAGGGGGGAAAAAGAA
0->10246 HAPLO2 AAATAAGGGAGACGAGGAGCAGAGAGGGAGGGGGGAGGAAGAAGAGAACGCCAGGAGAGAGAGAGTAGAAGGAAGGAAAGACAAGGGGGAGACAGGAGAGCAAGGGGACGGACGAGAAGCGAAGGGGAGAGGTAAGCAAGAGAAGAAGAGAGCCGGAAAAGAGAAACCGACAGAAGAAGGAAAGAGGGGAGAGAAAGAAGAAAGAGAGGAACAGAGGGAGGGAAGAAAAAAAGGAGAAGAAAGAGAAAAAGAGGAAGAGGGAGGAAAGGAGGGAAGAACCGAAAGGCGAGAAGAAAGGGGAGGAGGGGAGGCGGGAAAGGAGGGAGACAGCTTGGCCAAGAGGAACGAACAGGGAGGACAAGAAAACAAAACAACAGAAGCGAAAGGACAGAGGAAAGAAGGAGGGACAAGAGGGGAAGCGAGAAAAAAGGAAAAAGAGAAAGGGGGAACCAGGAGAGGGAGACAGGGGGGGAGAGGGGAAGAATCGAAGAAGAGGCAGCACACGGCGCAAAAGAGGAGAGTGAGCGAAGGTGGAAAGAAAAGAGGGAGAAGCACCGAAACGCGGAAAAAGAAAACGGCAAGGCGGAGGGCCGTGAAGCGGACGAAGAGCAGAGGAAAAAAAGGGCAGGAGGCAGGGGGAGGTAAGAAAACGAGGGGGGCGGCGGAAAAAAAAAAGAGAGAGAAGAGGGGAGGTGAGAAGAGAGAAACGACAGGAGGGGACCAGCCCACGAACGAAAAAAAGAGGAACGAGGGCGCAAGAGAAGGAAGGAGGGCGGAAGAAGACGGAGGAAAGGAAGAAGGACGAGAGAGAAGACAGAGAAAGGGACGAGAAGGGAAGGGGAAAAGACAAAAAGAAAGGAGAAAGAGGAGCAGAAACGAAAGGAAAAGAAGAAGGAGAGAGGAAGAGAAGGGAAGGAGGGAGAAGAGGGGCGGGGGACGGGGAAAGAAGAAGCGGGAGGAGCGAAGCAACGAAGAAAGGAGGGAAAAGAGGAGGAGAAAGAGGGAGGGA
0->2003816 HAPLO1 GGAAAAAGGAGGCGAGGAGCAGAAGGAGAGGAAGGAGGAAGAAGAGAACGCCAGAAGAGAAGGCGAGGGGAGCCAGAGAGGAAAGGGGGAGAAAGGGCCGCAAGGAGAAGGAAGAGAAGAGCAGGGATGCGGTGGGCAAGAAAAAAAAAAAGCCGGACAAGGGACACCGGCGAAAACAGGGAGGGGGGGCGAGAAAGAGGGAGGAAGAGAACAGGGAGGGGGAGGAAAAAAGGGAGAAAAGGAAGAAAGGGAAGGAGAAAGAAAAGGAAAAGGAAGAAGCAGGCGGAGAACAGAAAGAGGAAAGAAGAAGGCGAAAAAGAGAAAAGAAAGCTTGGCCAAACGGAACGAACAGGGCACACGGGAAGAAAAAGACACAGGAGCAGAAGAGCAGAGAGAAAGGGGAGAACAGGGAAGAGGGGCAAGAAAAAAAAGAGAGGAGAGGAGACGAGCGAGGAGAGGGGGGCGAAGGGAGGGCGGGGAGACCAAGCAAATGAAGAAACGCACGGCACAAAAGAAGGAGGTACACGAAGGTGAGGGGGCGAGAGAAGCAGAGCACGAAAAAAGGAGACGAAAAAAGGCACAAAAAAGGGCAGTAAAGAGGACGAAGAGAAGGGGAAAAAGAAGGCAAGCGGCAGGGAACAGTCAGAAAAAGAAAAGAGCGGCAGAAAGACAAAGGGGGGAGAAGAAAAAAAGAAAGAAGAGGGACGCGGCAGGAGGGGACCAACCCACAGACGAGAAAGAAGGGGACGGGGGAGAAGGAGAGGGAGGAGGGCAGAGAGAAGGGGGAGAGGAAGGAGAGAAACGGGGACAGGGACAGAGAAAGGGACAGAGCAGGCGGGAAAAGTGGAAGAAGGCGAGGAGGAGGAGGAGCGGAAAAAAAGGGAAAAGGAGGAGGAGAGAAGGGGAGGGGAGCGGAGGAGAGGAGAGGGGCAAGAAACGGAAAGAGAAGGGAAGGGAGGAGAGAGGAAACGAGAAAGAGAGGAAAGAGAGGGGGCAGAAGAGGGAGAAA
0->2003816 HAPLO2 AAAAAGGGGAGGCGAGGGGCAAAGAGGGAGAAAAAGGGAAGAAGAGAACGCCGGAAGAGGGAGCGTAGGGAAACAAAGAGACGGAGGGGAGAAAGGGCAGCAAGGAGAAGGGCGAGGAACGCAGGGATGAGGTGGGCAAGAAGAGAGGAGGGCCGGACAAGAGAAACCAACAGAAACGAAGGGGAAGAGAACAAAAGAAGGAAGAAAGGAACGGGAAAGAGGAAAAAAAAAAGGAGCGAAAAGAGAAAGGGAGGGAAAGGGAGGAGAGGAGGGAAGAAGCGAAAAGCGGAAAGAAAAAGGGAAAAAGAAGGCGAAAAAGAAGGGAGACCGAATGGCCAAGAGGAACGAACAGAGAACACGGGAAGAAAAAACAGCAAGAACGGGTGAGCAAGAGAGCGGGGAAGGGAAAAGAGGAAGGACGAGAAAAAAGGAGAAAGAGAAAGGAGGAACGAGGAGAGGGGGACAGAGGGGAAGCAAGAGGAAAAAGCAAATGAAGCAAAAGGCGGAGCAAAAGAGGAGAGTGCGAGGAGGTGAGAAGAAAAGAGGGACAGACCAAGAAGCAAGGGGAAAAAGAGCGGAACAAAAGAGGGCCGTGGAGAGAGGGGGGCGCAGAGAAGAAAAAAGGCAGGAGGCAGGGGGAGGTAAGAAAACGAGGGGGGCGGCGGAAAAAAAAAAGAAAGAAGAACGGAGAAAAAAGGGAAGAGGAAAAACAAGGAGGGACCAGCCCACAAACGGGAAGAAGGGAAACGAGGAAACGAGAAGAGGAGGAAGGGAGGAGAAGGGGGGGGAGGCGAAAGGAGGACGGGAGCGAAAACTAGAAAAGGGAAGAAGAGAGCGGAGGAAAAGAAGAAAGGCGGAAAAGGGGAGAAGCGGAAAAGAGAAAGGGGGAAAAGGGGGGGGAGGAAAGAAGAGCGAAGGGGAGGCAGGAAGCGGGAGACGGAGAGAGAAAGGAAGGAAAAAGCGAGAAAACGGGGAAGAGAGGACAGGAGAGGGAAGGGGGGAAAAAGAA
0->2003830 HAPLO1 AAATAAAGGAGGCGAGAGGCAGGAGGGGAGAGGGGGGAGAGAAGAGAACGCCGGAAGAGGGAGCGTAGGGAAACAAAGAGACGGAGGGGAGAAAGGAGCGCAAAAGGGCAAACGAAAGGAGCAAGGGTGAGGTAGGCAAGGAAAGAAAAGAGCAGGAAAAAAGAAACCAACGAAAACGAGAAAGAGGGGAACGGGAGAAGGGAGAGGGAAACGGGGGGAGGAGAAAAACGGGGGAGAAAAAAAAGAAAAGAGAGAGAAAAGAGAAAAGGAAGGAAAAAGCAGGAAGCGAAAAGAAAAAGGGAAAAAGAAGGCAAGAAAGGGAAAAGACCGCTTGACCAGGCAGAACGAACAAGGCACACAAGAAGAAAAAGCAAAGAAAGCGGATGGACAAGGGAAAGGAAGAGAACCAAGAAGGGGGACGAACGAACAGAAGAAAAAGAGGGGAGGAACGCAAGGAGAAGGGCAGAAGGGGAGAGAGAGGAAAAAGCAAATGAGGCAACGCGCGACACAAAAGAGGAAGGTGCGAGAGGGAGAGAAGAAAAGAGGGAGAGACCAAGAAACAAGAAAACAAAAAAAAACGAAGAAAAGGACCGTGAAGAGAGCAAGGAAAAGGGGAAAGGAAAGACAGGAGAAAGAAGGAGGTCAGAAAAAGAAAAGGGCAGCGAAGAAAAAAAAGGGGGAGAAGCGGAGGGGTGAGAAGGGAGAAAAAAAAAGGGGGGACCAAACCGCAGGCGAGAAAGGGGAAAACAGGAGCGCAAGAAGAGGAGGAAGGCAGGAAGAGGGGGGGAAGGAGGAAAGAAGACGGGAGCGAAAACTAGAAAAGGGAAGAGACGAGAGGGAAAAGTAAAGAAGGGAGGGAAGGGGGGAGAGCGGAAACGAAAGGAAAAGAAGGGAGGGGAGGGGAAAGGGGAGAGAGGGAAGAGCAGGAGGCGGGGGACGGAGGGAAAAGAGAAGGGAGGGGCGAGAAGACGGGAAAGAGAGGAAGGAGAGGAGGCGAGAAAGGGCAGAA
0->2003830 HAPLO2 AAAAAGGGGAGGCGAGGGGCAAAGAGGGAGAAAAAGGGAAGAAGAGAACGCCGGAAGAGGGGGAGAGGGGAGCCGGAGGGGAGAAAGGGAGAAAGAGCAGCAAGGAGAAGGGCGAGGAACGCAGGGATGAGGTGGGCAAGAAGAGAGGAGAGCCGGACAAGGGAAACCAGCGGAAACAGAGGGGGGGGGAGAAAAAGAAGGAAGAAAGGAACGGGAAAGAGGAAAAAAAAAAGGAGCGAAAAGAGAAAGGGAGGGAAAGGGAGGAGAGGAGGGAAGAAGCGAAAAGCGAACAGAAAAAGGGAAAAAGAAGGCGGAAAAGAAGGGAGACCGAATGGCCAAGAGGAACGAACAGAGAACACGGGAAGAAAAAACAGCAAGAACGGGTGAGCAAGAGAGCGGGGAAGGGAAAAGAGGAAGGACGAGAAAAAAGGAGAAAGAGAAAGGAGGAACGAGGAGAGGGGGACAGAGGGGAAGCAAGAGGGAATCGAGAGTGAAGAAAAAGGCGGCAACAAGGAAGGAGGTGCAAGAAGGTGAGAAGGCGGAGAGGAGAGACCAAGGAAAACGGGAGCGGGAAGAAACACAAAAGAGGACCATGAAACGGAGAAGGAAAAGAAAAGAGAAGAAGCGAAAGGCAGGGAAAGGTCAGAAGACAAGGGAGGCAGCGGAAAAGAAGAAGAGAGAGAAAAAAAGGGGAAAAGAGAGAGACGCGAAAGAAAGGGACCAACCCACGGACAGGAAAAAAAAAAACGAAAGAACGAGAGGGAGAAGAAGGGCAGGAGAAGGGGGAGAGGAGGGAGGGGGCGGGAGGAGGGGGAAGAAAAAGGGACAGGACGGGCAGGGGAAAAGGCAGAGGGAGAGAAGGAGGAGGAGCGGGGAAGAAAGGAAAAGAAAAAGGAAAGAGGAAGAGAAGAGAGGAAGAGAGACAGAGGACGGGGGCGGGAAAGCGAGGGGAAGGGGGGAGCAGGGCAAAGAAGAGAGGAGGGAAAAGAGGAGGAGGAAAGGGGAGGAG
0->2003835 HAPLO1 AAAAGAGGAAGAGGAAGAGCAGGGGGAGAGGGAGGAGAGAGAAGAGAACGCCAGGAGAGGGAGAATGGAGAGACGGAGAGGAAAGGGAGAGGAAGGAGAGCAAGGGGACGGACGAAGGGCGAAGGAGAAAGGTAGGAAGGAGAAGAGAAGGACCGGACAAGAGACGCAGGCAGACACGAGGGGAGGAGGCACGAAAGAGAAGGGAGGGAGACAGAGGAAGGAGGGAAGCAGGGGAGAAGAGGAAGAAAGGGGAAAGAAAAGGGGAGGAGAAGAAAGAAGCGAACGGCAGACAACGGGAGAGAAGAAGGAAACAGACAGGGAGGAGGAAAGAAAGGCACGGAGACGAGGGAAGAGCACGCAAGAAAACACCGCCGCGGAGAAAAAAGAGCAGAGGGGAAGAGGAGGGAAAAAGGGAGAGGCGAACGAACAGGGAAAGGAGAAGGGGCGAAAGAGGAGGGGGGGGCGAAAAGGGGGCGGGGAGGACTCGAAGATGAAGAAAAAGACGGCAACCAAGAGGAGAGTGAACAGAAGAGGAAAGAAAAGAGGGAGAGGCCAAGAGAAACGGAAACAAAAAGAAACACGAAAAAGGGCCGAGAAGAGGACAGGGCACAGAGGAGGGGAAAGGCGAGAGACAGGGGGAGGTAAGAAAAAGGGAGGGGCGAAAGAAAGGAAAAAGAGAGAAAAACGGAGAAGTGAGAAGAGAGGAGCGGAGAAAAGGGACCAAACCGCAGGCGAGAAAGGGGAGGACAGAAGAACGAAAAGAGAGAGAGGACCGGAAGAAGGGGGGGAGGCGGGAGGAGGACGGGAGCGAAAACTAGAGGGAGGAAAAAAAGGACGGGGGAAGTGAAGGAAGGCAAGAAGGAAGAGAAGCGAGGGAGAGAGGAAAAGAGAAAGAGGGGAAGAGGGGAAGAGCGGAGGGGGGGAGGGAAGCAGGGGAGGGAAGGAAAGAAAGCGGAAAAAGAGAGGCGACGAAGAGAGGCAAAAAGAGGAGGAGAAAAAGGGGGAAGAA
0->2003835 HAPLO2 AAATAAGGGAGACGAGGAGCAGAGAGGGAGGGGGGAGGAAGAAGAGAACACCAAGAGAGAGGGAGTAGAGGAAAAGGAGGAAAAAAGGGAGACGGGAGAGCGGGGGAGCAAACGAGAAGAAAAGGGATAAGATAGGAAAGGAAGACGGGGAACCGGGCAAGAAGAACCGACGGGAAAGAGGAAGAGAGGCGAGAAAGAAGAAAGAGAGGAACAGAGGGGGAAGAAGGGCGGGAAGACGAAAAAGGGAAGGGGAAAGAGGGGGAGAAAAGAAGGAAGAAGCGAAAAACAGACAGAAAGAGGAAAGGGGGAGGCGGAAAAGAAGGAAAGACGAAAGGCCAAGAGGCGAGGACAGGGAACACAAGAAGACACAACCACAGGAGCGGGTGAGCAAGGAGGAAGAGGAGGGAAAAGAAGAGGGGCGAACGAACAGAGAAGAGAGAGGGGAGGAAACAGGAGAAAAGAACAGGGGGGGGGAGGGGAGGACAAGAAGAAGAGGCAACGCGCGACACAAAAGAGGAAGGTGCGAGAAGGTGAGAAGGCGGAGAGGAGAGACCAAGGAAAACGGGAGCGGGAAGAAACACAAAAGAGGACCATGAAACGGAGAAGGAAAAGAAAAGAGAAGAAGCGAAAGGCAGGGAAAGGTCAGAAGACAAGGGAGGCAGCGGAAAAGAAGAAGAGAGAGAAAAAAAGGGGAAAAGAGAGAGACGCGAAAGAAAGGGACCAACCCACAGACGAGAAAGAAAGGGGCAGGAGAGCAAGAAGGAGAGGGGAGCCAGAAGAAGGCGGGGAGGAAGGAGAGAAACGGGGACAGGGACAAGAAAAGGGAAGAAACGAACGGGGGAAAAGGCAGAAGGCAGAAAGGGGGAAAGACAGGGGAAAAAGGAAAAGAAAAGAAAGAAAGGAAAAGGGGACCGGAAGAGAGACAGGAAGAAGAGGCGGGAGAAAGAAGGGAAGGGAGGAGCGAGAAAACGGGGAAGAGAGGACAGGAGAGGGAAGGGGGGAAAAAGAA
0->10255 HAPLO1 AAAAAAGGGGAAGGAAGAGCAGGAAAGGAGGGGGGAGAGAGAAGAGAACGCCGGGAGAGGGAGCGTGAGGGGAAGGGGAAGAAAGGGAGCGACAGGACCAAAAGGAGACGGGCAAAGAGAAAAAAAGTACGGAAAGCGAGAGGAGAAAAGAAACGGGAAAGAGAAGCAAACGAAAAAGAGAAGGAAGAGAGAGAAAGAGGAGGGAAAGGAACGGAGAGGAGGAAAGGGCGGAGGAACGGAGGGAGAGCGGGGAAAGAAGGGGGAGAGAGAAGGACGAACAGAAAAACGGGAAGAAAAAGGGAAAAAGAAGGCGGAAAAGAAGGGAGACCGAATGACACAGAGAAGAGGAAAGGGCACGCGGGAAGAAACCACAGCGGAAAAGGAAGAGCGAGGAGGAAGAGGAGAACAAAGAGGAGAAGAGGACGAAAAGGAAAGAGAGAAGGGGCGAACGAGGAGAGGGGGGCAGGGGGAGAACGAAGGGGAAACAAGAGTGAAGAAACGCGCGACACAAAAAAAGGAGATACACAAAAGAGAGGGGACGAGAGGGACGGGCCACGGAAAGAGGAAACGAAAAAAGGCACAAAAAAGGGCAGTAAAGAGGAGGAGGCGAAAGGGGAAAAGAGGGCAAGAGACAGGGAACAGTAAGAGAACGAGAGGGGCAAAAGAAAAAAAAAAAAGAGCGGAACGGAGAAGTGAGGAGAGGAACGCGGCAGGAGGGAACCGACCCAAAGACGAGAAAGAAAAAAACAGGAGCGCAAGAAGGAGAGGGGAGCCAGAAGAAGGGGGAGAGGAGAAAGAGAAACGGGGACAGGGGAAGAAAAAGGGACAGGACGGGCAGGGGAAAAGGAGAAGAGCGAGAGGGGGGGAGAGCAGGGGAAAAAGGAAAAGAAAAAGGAGAGAGGAAGAAGGGAGCGGAGGGAAGGCAGGAGGCGGGGGACGGAAGGCGAAGGGAAAGAAAAAGCAAGGAAACGGAGAAGAGAGGAAAGAGGGGGAGAGAGGGAGGGAGGAA
0->10255 HAPLO2 AAATAAGAGAGGCGAGGGGCGGAAGAGGAGAGAGGAGGAAGAAGAGAACACCAAGAGAGAGGGAGTAGAGGAAAAGGAGGAAAAAAGGGAGACGGGAGAGCGGGGGAGCAAACGGGGAGAAAAGGAGTAAGGTAAGCGAAAGGAGCAGGGGACCGGAAAAGAAAAACCAAAGAAAAAGAAAAGAGGAGGCGAGAAGGAGAAAAGAAAGGAACAGGGGAGGAAGGAAAAAAAAGGAGAAGAAAGAGGAAAAGAAAAGAAAAGGGAAGGAGAAAGAAGAAGCGAACAGAGGACAGAAAAAGGGAAAGGGAAGGCGGAAGGAAGAAAAGAAAGATTGGCCAGAAGGAGCGGAAAGAAAACACAAGAGAACACCAACGCAGGAGCGAATGAGCAAGGAAGCGGAGGAGAACAAAGAAGGGAGGCGAACGAAAAAAAAGGAGCAGAGAGACGAACGAGGAGAGGGAGGCAGAGAGAGGGCGGGGAGACCAAGCAAATGGGGCAAAAGGCGGCACAAAAGAGGAGAGTGAACAGAGGTGAGGGGGCGAGAGAAGCAGAGCACGAAAAAAGGAGACGAAAAAAGACAAGGCGGAGGGCAGTAAAGAGGGCAAGGAGAGGAAGAGGGAAAGGGCAAGAAGCAAGGGGAGGTACGAAAACGAGAGGGGCAAAAGAAAGGAAAAAGAGAGAGAAGAGGGGAGGTGAGAAGAGAGAAACGACAGGAGGGGACCAGCCCACGAACGAAAAAAAGAGGAACGAGGGCGCAAGAGAAGGAAGGAGGGCGGAAGAAGACGGAGGAAAGGAAGAAGGACGAGAGAGAAGACAGAGAAAGGGACGAGAAGGGAAGGGGAAAAGACAAAAAGAAAGGAGAAAGAGGAGCAGAAACGAAAGGAAAAGAAGAAGGAGAGAGGAAGAGAAGGGAAGGAGGGAGAAGAGGGGCGGGGGACGGGGAAAGAAGAAGCGGGAGGAGCGAAGCAACGAAGAAAGGAGGGAAAAGAGGAGGAGAAAGAGGGAGGGA
0->10254 HAPLO1 AAATAAGAGAGGCGAGGGGCGGAGGAGGAGGGGGGAAAGAGAAGAGAACGCCGGGAGAGGGAGCGTGAGGGAAAAGGAGGAAAAAAGGGAGACGGGAGAGCGGGGGAGCAAACGAGAAGAAAAGGGATAAGATAGGAAAGGAAGACGGGGAACCGGGCAAGAAGAACCGACGGGAAAGAGGAAGAGAGGCGAGAAAGAAGGAAGAAAGGAACGGGAAAGAGGAAAAAAAAAAGGAGCGAAGGAAGAAAGGGAGGGAAAAAGAGGAGAGAAGGGAAGAGGCGAAAAGCGAACAGAAAAAGGGAAAAAGAAGGCGAAAAAGAAGGGAGACCGAATGGCCAAGAGGAACGAACAGAGAACGCGGGAAGAAAAAACAGCAAGAACAGGTGAGCAAGAGAGCGGGGAAGGGAAAAGAGGAAGGACGAGAAAAAAGGAGAAAGAGAAAGGAGGAACGAGGAGAGGGGGACAGAGGGGAAGCAAGAGGAAAAAGCAAATGAAGCAAAAGGCGGAGCAAAAGAGGAGAGTGCGAGGAGGTGAGAAGAAAAGAGGGACAGACCAAGAAGCAAGGGGAAAAAGAGCGGAACAAAAGAGGGCCGTGGAGAGAGGGGGGCGCAGAGAAGAAAAAAGGCAAGAGACAGGGAACAGTAAGAGAACGAGGGGGGCGGCGGAAAAAAAAAAGAAAGAAGAACGGAGAAAAAAGGGAAGAGGAAAAACAAGGAGGGACCAACCCACAGACGAGAAAGAAGGGGACGGGGGAGAAGGAGAGGGAGGAAGGGAGGAGAAGGGGGGGGAGGCGAAAGGAGGACGGGAGCGAAAACTAGAAAAGGGAAGAAGAGAGCGGAGGAAAAGAAGAAAGGCGGAAAAGGGGAGGAGCGGAAAAAAAGGGAAAAGGAGGAGGAGAGAAGGGGAGGGGAGCGGAGGAGAGGAGAGGGGCAAGAAACGGAAAGAGAAGGGAAGGGAGGAGAGAGAAAACGGGGAAGAGAGGACAGGAGAGGGAAGGGGGGAAAAAGAA
0->10254 HAPLO2 AAATAAGGGAGACGAGGAGCAGAGAGGGAGGGGGGAGGAAGAAGAGAACGCCAGGAGAGAGAGAGTAGAAGGAAGGAAAGACAAGGGGGAGACAGGAGAGCAAGGGGACGGACGAGAAGCGAAGGGGAGAGGTAAGCAAGAGAAGAAGAGAGCCGGAAAAGAGAAACCGACAGAAGAAGGAAAGAGGGGAGAGAAAGAAGAAAGAGAGGAACAGAGGGAGGGAAGAAAAAAAGGAGAAGAAAGAGAAAAAGAGGAAGAGGGAGGAAAGGAGGGAAGAACCGAAAGGCGAGAAGAAAGGGGAGGAGGGGAGGCGGGAAAGGAGGGAGACAGCTTGGCCAAGAGGAACGAACAGGGAGGACAAGAAAACAAAACAACAGAAGCGAAAGGACAGAGGAAAGAAGGAGGGACAAGAGGGGAAGCGAGAAAAAAGGAAAAAGAGAAAGGGGGAACCAGGAGAGGGAGACAGGGGGGGAGAGGGGAAGAATCGAAGAAGAGGCAGCACACGGCGCAAAAGAGGAGAGTGAGCGAAGGTGGAAAGAAAAGAGGGAGAAGCACCGAAACGCGGAAAAAGAAAACGGCAAGGCGGAGGGCCGTGAAGCGGACGAAGAGCAGAGGAAAAAAAGGGCAGGAGGCAGGGGGAGGTAAGAAAACGAGGGGGGCGGCGGAAAAAAAAAAGAGAGAGAAGAGGGGAGGTGAGAAGAGAGAAACGACAGGAGGGGACCAGCCCACGAACGAAAAAAAGAGGAACGAGGGCGCAAGAGAAGGAAGGAGGGCGGAAGAAGACGGAGGAAAGGAAGAAGGACGAGAGAGAAGACAGAGAAAGGGACGAGAAGGGAAGGGGGGGTAACAACAGGAGAGGAGAAGGGGGAGCAGGGACGGAAGGAAAAGAAAAAGGAGAAAAGGGGAGGGGAGAAGGAGGGAGGAGAGGGGCGGGGGCGAGGGAGCGAAAAAGCGGAAGGGGAGGGGCAAAGGAGAAGGGCGGACAGAAAGGAGGAAGAAGAGGGAGAAA
0->10250 HAPLO1 AAATAAAGGAGGCGAGAGGCAGGAGGGAAGGGGGGGGGAGGAAGAGAGCACCGGGAAAAGGAGCGAGAGGAGAAAGGAGGGAGGAAGAGAGGAAGGGCCGCAAAAGAGCAAGCGAAGGGAGCAGGGATGAAGTAGGCAAAAAAAAAGGAAAACCGGAAAAGGGAAACCAGCGAGAGAGAGAGAGGGGGGAGAAGGAGAAGGGAGAGGAGAACAGGGAAGGAGAGAAAAAAAAGGAGCGAAAAGAGAGCAGGAGGGAGAGGGGGAGGGAGAGGGAAGAACAGGACGGCGGGAAGAAAAAGGGAAAAAGGCGGCGGAAGGGGAGGAAGGACGATTGACCAGGCAGAACGAACAGGGAACGAGGGAAGAAAAAGCAACGAGGACGGAAGAGCAAGAAGGAAGAGGAGGGACAAGGGGGGAGACGAGAAAACAGAGAAGAGAGAGGGGAGGAAACAGGAGAAAAGAACAGGGGGGGGGAGGGGAGGACAAGAAAAAGAGGCAACGCGCGACACAAAAGAGGAAGGTGCGAGAAGGTGAGAGAGAAAGAGGAGCAGACCAAGGAAAAAGGAAGAAAAGAAAAGCAAGGCGAGAGGCCATGAAGCGAGCAAAGAAAAGAAGAAGGGAAGAGCGGGAAGCCGGGGGAGGTACGAAAAAGAAAAGGGCGAAAGAAAGGAAAAAAAGAGCGGAACGGAGAAGTGAGGAGAGGAACGCGGCAGGAGGGAACCGACCCAAAGACGAGAAAGAAAAAAACAGGAGCGCAAGAGAGGGAGGAAGGCAAGAAGAAGACGGAGGAAAGGAAGAAGGACGAGAGAGAAGACAAGAAAAGGGAAGAAACGAACGGGGGAAAAGGCAGAAGGCAGAAAGGGGGAGAAGCGAGGGAGAGAGGAAAAGAGAAAGAGGGGAAGAGGGGAAGAGCGGAGGGGGGGAGGGAAGCAGGGGAGGGAAGGAAAGAAAGCGGAAAAAGAGAGGCGACGAAGAGAGGCAAAAAGAGGAGGAGAAAAAGGGGGAAGAA
0->10250 HAPLO2 AAATAAAGGAGGCGAGAGGCAGGAGGGAAGGGGGGGGGAGGAAGAGAGCACCGGGAAAAGGAGCGAGAGGAGAAAGGAGGGAGGAAGAGAGGAAGGGCCGCAAAAGAGCAAGCGAAGGGAGCAGGGATGAAGTAGGCAAAAAAAAAGGAAAACCGGAAAAGGGAAACCAGCGAGAGAGAGAGAGGGGGGAGAAGGAGAAGGGAGAGGAGGACGAGGAAGAGAGAGAAACAAAGGAGAAAAAAGAGAAAAGGAAGAGAAGGGAGGAGAGGAAGGAAGAACAGAACAGCGGGAAACAAGAGGAGGAGGGAAGGCGGAAAAAGAGGAAGAAAGAATGGCCAGGCAGAGCGGAAAGAGAACACAAGAAGACAAAACAACAGAAACGGGTGAGCAGAGGGGAAGAGGAGAACAAAGAAGGGAAGCGAACGCAAAGGGGAAAAAGAGGGGAGGAACCAGGAGAGGGAGACGAAAAGGGGGCGGGGGGGACAAGAAGAAGAGGCAACGCGCGACACAAAAGAGGAAGGTGCGAGAAGGTGAGAAGGCGGAGAGGAGAGACCAAGGAAAACGGGAGCGGGAAGAAACACAAAAGAGGACCATGAAACGGAGAAGGAAAAGAAAAGAGAAGAAGCGAAAGGCAGGGAAAGGTCAGAAGACAAGGGAGGCAGCGGAAAAGAAGAAGAGAGAGAAAAAAAGGGGAAAAGAGAGAGACGCGAAAGAAAGGGACCAAACCGCAGGCGAGAAAGGGGAGGACAGAAGAACGAAAAGAGAGAGAGGACAGGAAGAAGGGGGGGAGGCGGGAGGAGGACGGGAGCGAAAACTGAGAAAGGGACGAGAAGGGAAGGGGAAAAGACAAAAAGAAAGGAGAAAGAGGAGCAGAAACGAAAGGAAAAGAAGAAGGAGAGAGGAAGAGAAGGGAAGGAGGGAGAAGAGGGGCGGGGGACGGGGAAAGAAGAAGCGGGAGGAGCGAAGCAACGAAGAAAGGAGGGAAAAGAGGAGGAGAAAGAGGGAGGGA
0->10251 HAPLO1 AAAAAGAGGAGGCAGGGGGCGGGAGGAGAGAGAAAGAGAGGAAGAGAACGCCAGGAGAGGGAACGTAGGGGGAAGGAAGGAAGGGGAGGAGAAAGGGCCGAAAGGGGGCGGACGAGGAGCGAAAGAGAAAGGTGGGCAAGAAGAGAGGAGAGCCGGAAAAGAGACACAAGAGGAAACGAGAGAGAAGAGAACGAAAGAGGGGAGAGAGGAACGGGGAAGGGAGGAGGGCGGAAAAGAAAAAGAAGAACGGGAGGAAGAAAAAAGAGGAACAGGAAGAGCCGAACGACAAGAAGAAAGGGGAGGAGGGGAGGCGGGAAAGGAGGGAGACAGCTTGGCCAAGAGGAACGAACAGGGAGGGCAAGAAAACAAAACAACAGAAGCAAAAGGACAGAGGAAAGAAGGAGGGACAAGAGGGGAAGCGAGAAAAAAGGAAAAAGAGAAAGGGGGAACCAGGAGAGGGAGACAGGGGGGGAGAGGGGAAGAATCGAAGAAGAGGCAGCACACGGCGCAAAAGAGGAGAGTGAGCGAAGGTGGAAAGAAAAGAGGGAGAAGCACCGAAACGCGGAAAAAGAAAACGGCAAGGCGGAGGGCCGTGAAGCGGACGAAGAGCAGAGGAAAAAAAGGGCAAGAGACAGGGAACAGTAAGAGAACGAGGGGAGGGGCGGAGGAAAAAAAGAGAGAGAAGAGGGGAGGTGAGAAGAGAGAAACGACAGGAGGGGACCAGCCCACGAACGAAAAAAAGAGGAACGAGGGCGCAAGAGAAGGAAGGAGGGCGGAAGAAGACGGAGGAAAGGAAGAAGGACGAGAGAGAAGACAGAGAAAGGGACGAGAAGGGAAGGGGAAAAGACAAAAAGAAAGGAGAAAGAGGAGCAGAAACGAAAGGAAAAGAAGAAGGAGAGAGGAAGAGAAGGGAAGGAGGGAGAAGAGGGGCGGGGGACGGGGAAAGAAGAAGCGGGAGGAGCGAAGCAACGAAGAAAGGAGGGAAAAGAGGAGGAGAAAGAGGGAGGGA
0->10251 HAPLO2 AAAAAGGGGAGGCGAGGGGCAAAGAGGGAGAAAAAGGGAAGAAGAGAACGCCGGAAGAGGGAGCGTAGGGGGACAGAGAGGAGGAGGGGCGAAAGGAGCGCAAGGAGAAGAGCGGGGAGCGAAAGAGAAAGGTGGGCAAGAGGGGAGGAGAGCCGGACAAGAGAAGCAAACGAAAAAGAGAAGGAAGAGAGAGAAAGAGGAGGGAAAGGAACGGAGAGGAGAGGAAAAAAAAGGAGAAGAAGAAGAAAGGGAAGAGAAAAGGGGAGGAAAAAGAAGAGCCGAACAACAGACAGAAAGGGGAGAAAAGAAGGCGAAAAAGAGAAAAGAAAGAATGGCACAGCAGAGCGGAAAAGGAACGCAAAAAGACAAAAAAGCAGAAAAGGGTGGACAAGAAGAAAGAAGAGGGACAAGGAGGGAGACGAGAACAAAGGAAAAAAAGGAGAAAGGAGCGAGGGAAGGGGGGCGAAAAGGGGGCGGGGAGGAAAAGAGAAAGAGGCAGAGCGCGGCAAAAAAGAAGGGAGTGAGCGGGGGAGAGAAGACGAGAGAAGCAGACCACGGAAAAAAAAAACGAAAAAAGACGCAGCGGAGGGGAGTGAAGCGGGGGAGGAAAAGAGGGAAAAGAGGGCGAGAAACCGGGAAAAAAACGAGAACGAGGGGGGGGGCGGAGGGGAAAAAGAGAAAGAGAAAAAAGAGAAAAGAGGAGGAAAAAAAAGGAGGGGACCAGCCCACGAACGAGAAAGAGAAGGGAAGGGACGAAGGAAGAGGAGGGGAACAGGAAGAAGGGGGAGAGGAGAAAAGAAGACGAGAGAGGGAACTAGAAAGGAATAGAAGCAGGAGAGGGAAAAAAAGACAGACGAGAAGGAAGAAAGACAGGGGAAAAAGGAAAAGAAAAGAAAGAAAGGAAAAGGGGACCGGAAGAGAGACAGGAAGAAGAGGCGGGAGAAAGAAGGGAAGGGAGGAGCGAGAAAACGGGGAAGAGAGGACAGGAGAGGGAAGGGGGGAAAAAGAA
0->10249 HAPLO1 GGATAAGGGAGAGGAGAGGCAGGGGGAGAGAGGGGAGGAAGAGGGGAACGCCGGGAGAGGGAGCGTAGGGAAACAGAGGGACGGGGGAGAGAAAGAAGCGCAGGGGGACGGGCGAGGAGCGCAAGGGTGAGGTAAGCAGAAGGAGAAAAGAAACGGGAAAGAGGAACCAACAGGAACGAGGAAGAAGAGCGAGAGAGAAGAAAGAGGAGGACGGGGGAAGGAGGAAAACGGAGGGAAAGAAAAGGAAAGGGAGGAAGAGGGGAGAAAGGAAGGCCAAAGCAGGAGGCGAACAGAAAAAAGAAAAGGGAAGGCGGAAGGGAAAGGAGAAAGCTTGGCCAGGCAGAGCGGAAAGGGAAGACGGGAAGACAAAACCAAGGGAGCGGGTGAGCAAGAAGACGAAGGAGAACAAAGAAAGGAGGCGAACGAAAAGAAAAAAACAGAGGGAGGAACCAGGAAAGGGGGGCGAAAAGGGGGCGGGGAGACCAAGAAGAAGAAGCAAAAGGCGGAGCAAAAGAGGAGAGTGCGAGGAGGTGAGAAGAAAAGAGGGACAGACCAAGAAGCAAGGGGAAAAAGAGCGGAACAAAAGAGGGCCGTGGAGAGAGGGGGGCGCAGAGAAGAAAAAAGGCAAGAGACAGGGAACAGTAAGAGAACGAGGGGGGCGGCGGAAAAAAAAAAGAAAGAAGAACGGAGAAAAAAGGGAAGAGGAAAAACAAGGAGGGACCAACCCACAGACGAGAAAGAAGGGGACGGGGGAGAAGGAGAGGGAGGAAGGGAGGAGAAGGGGGGGGAGGCGAAAGGAGGACGGGAGCGAAAACTAGAAAAGGGAAGAAGAGAGCGGAGGAAAAGAAGAAAGGCGGAAAAGGGGAGGAGCGGAAAAAAAGGGAAAAGGAGGAGGAGAGAAGGGGAGGGGAGCGGAGGAGAGGAGAGGGGCAAGAAACGGAAAGAGAAGGGAAGGGAGGAGAGAGAAAACGGGGAAGAGAGGACAGGAGAGGGAAGGAAGGAAGAGGAA
0->10249 HAPLO2 AAATAAAGGAGGCGAGAGGCAGGAGGGGAGAGGGGGGAGAGAAGAGAACGCCGGAAGAGGGGGAGAGGGGAGCCGGAGGGGAGAAAGGGAGAAAGAACCGCAAAAGGGCAAACGAGGAGAAAAAGGGTACGATAGGCAAGAAGAGAGAGGGACCAAACACAGAGAACCAACGGAAAAGAGGAAGAAGAGCACGAAAGAAAGGGGAGAGGAACGGGGGGGGAAGAAGGGCGGGAAGACGAAAAAGGGAAGGGGAAAGAGGGGGAGAAAAGAAGGAAGAAGCGAAAAACAGACAACGGGAGAGAAGAAGGAAAAAGACAGGGAGGAGGAAAGAAAGGCACAGAGAAGAGGAAAGGGCACGCAAGAAAACAAAGCCACGGGGGCAGGTGAGCAGAGAGGAAGAGGAGGGAAAAAAGGAGGGGCGAACGAACAGAGAAGAGAGAGGGGAGGAACCAGGAGAGGGAGACAGGGGGGGAGAGGGGAAGAATCGAAGAAGAGGCAGCACACGGCGCAAAAGAGGAGAGTGAGCGAAGGTGGAAAGAAAAGAGGGAGAAGCACCGAAACGCGGAAAAAGAAAACGGCAAGGCGGAGGGCCGTGAAGCGGACGAAGAGCAGAGGAAAAAAAGGGCAGGAGGCAGGGGGAGGTAAGAAAACGAGGGGGGCGGCGGAAAAAAAAAAGAGAGAGAAGAGGGGAGGTGAGAAGAGAGAAACGACAGGAGGGGACCAGCCCACGAACGAAAAAAAGAGGAACGAGGGCGCAAGAGAAGGAAGGAGGGCGGAAGAAGACGGAGGAAAGGAAGAAGGACGAGAGAGAAGACAGAGAAAGGGACGAGAAGGGAAGGGGAAAAGACAAAAAGAAAGGAGAAAGAGGAGCAGAAACGAAAGGAAAAGAAGAAGGAGAGAGGAAGAGAAGGGAAGGAGGGAGAAGAGGGGCGGGGGACGGGGAAAGAAGAAGCGGAAGGGGAGGGGCAAAGGAGAAGGGCGGACAGAAAGGAGGAAGAAGAGGGAGAAA
0->2003822 HAPLO1 AAATAAGGGAGACGAGGAGCAGAGAGGGAGGGAGGAGGAAGAAGAGAACACCAAGAGAGAGGGAGTAGAGGAAAAGGAGGAAAAGGAGGCGAAAGGAGAGCAAGGAAGCAAGCGAGAAGCGAAGGAGTGAGGTAGGCAGGGAAAGAAGAGGACCGGACAAGAGGAACAAAAGGGAACGAGGGAGGGAGGCACGAAAGAGAAAAGAGGAGAACAGGGAAAGGAGGAGGGCGGAAGAGAAGAGGAAGAGCAAGGAAAGAGGGGAGGAGGAGAAAGCAGAAGCGAAAAGCGGGAAGAAAAAGGGGAGGGGGAGGCGGGAAAGAGAAAAGACCGAATGACCAAGAGGAGCGGGAAAGGAACACAAGGAGAAACCACCGCGGAAAAGAAAGAGCAAGGGAGAGGAAGAGAACAAAGAGGGGAAGCGAACGAACAGGGAAAAAAGAAAGGAGGAACCAGGAGAGGGAGACAGGGGGGGAGAAGGGAGAAATCGAGAATGAGGAAGCACACGACAACAAGGAGGAGAGTGCACGAGAGAGAGGGGACGAGAGGGACGGGCCACGGAAAGAGGAAACGAAAAAAGACAAAGCAAGGAGGCGAGGAGAAAGCAAGGAGAAAGGGAAAAAAAAGGCAAGAAGCAAGGGGAGGTACGAAAACGAGAGGGGCAAAAGAAAGGAAAAAGGGGGAGAAACGGAGAAGTGAGGAGGAGGGAAAAAAAGGAGGGAACCGACCCAAAGACGAGAAAGAAAAAAACAGGAGCGCAAGAAGGAGAGGGGAGCCAGAAGAAGGGGGAGAGGAGAAAGAGAAACGGGGACAGGGGAAGAAAAAGGGACAGGACGGGCAGGGGAAGTGAAGGAAGGCAAGAAGGAAGAGGAGCGGGGAAAAAAGGAAAAGAGAAAGGAAAGAGGAAGAGAAGAGAGGAAGAGAGACAGAGGACGGGGGCGGGAAAGCGAGGGGAAGGGGGGAGCGAGGCAACGAGAAAGAGAGGAAGGAGAGGAGGCGAGAAAGGGCAGAA
0->2003822 HAPLO2 AAAAAGGGGAGGCGAGGGGCAAAGAGGGAGAAAAAGGGAAGAAGAGAACGCCGGAAGAGGGAGCGTAGGGGGACAGAGAGGAGGAGGGGCGAAAGGAGCGCAAGGAGAAGAGCGGGGAGCGAAAGAGAAAGGTGGGCAAGAGGGGAGGAGAGCCGGACAAGAGAAGCAAACGAAAAAGAGAAGGAAGAGAGAGAAAGAGGAGGGAAAGGAACGGAGAGGAGGAAAGGGCGGAGGAACGGAGGGAGAGCGGGGAAAGAAGGGGGAGAGAGAAGGACGAACAGAAAAACGGAAAGAAAAAGGGAAAAAGAAGGCGAAAAAGAAGGGAGACCGAATGGCCAGAAGGAGCGGACAGAAAACGCAGGAAGAAAAAGACACAGGAGCGAGAGAGCAAGGGAGAAGAGGAGGGACAAGAGGAGGGGCGAACGAACCGAGAAGAAAGGGGGGAGAGACGCAAGGAGAAGGGCGAAAGGGAAGCGGGAGGGAAAAGCGAGTGAAGAAACGCGCGGCAAACAGAAAAGAGGTGCGCGGAGATGAGGAGAAAAGAGGGAGGGGCCAAAAAAAACAAAAGCAAAGAAAGACAAGGCGGAGGGCAGTAAAGAGGGCAAGGAGAGGAAGAGGGAAAGGGCGAGAGACAGAAGGAGAAACGAAAAAGAAAAGAGGGAAGAAGAGGAAAAAAAGAGCGGAACGGAGAAGTGAGGAGAGGAACGCGGCAGGAGGGAACCAAACCGCGGAAGAAGCGAAGGGAAACAGGAGCGCAAGAAGAGGAGGAAGGGCAGGAGAAGGGGGAGAGGAGGGAGGGGGCGGGAGGAGGGGGAAGAAAAAGGGACAGGACGGGCAGGGGAAAAGGCAGAGGGAGAGAAGGAGGAAAGACAGGGGAAAAAGGAAAAGAAAAGAAAGAAAGGAAAAGGGGACCGGAAGAGAGACAGGAAGAAGAGGCGGGAGAAAGAAGGGAAGGGAGGAGCGAGAAAACGGGGAAGAGAGGACAGGAGAGGGAAGGGGGGAAAAAGAA
0->2003827 HAPLO1 AAAAAGGGGGGAGGAAGAGCAGGGAAGGAGGGGGGGGGAGGAAGAGAACGCCAGGAGAGGGGGCGTAGGGGGCCAGAGAGGAGGGGAGGAGACAGGAGAGCAAGGGAGCAGGCAAGGAGAGCAGGAGAAAAGTGAGCAGGAGAAGAGGAGGGCCGGACAAGAGAAACCAACAGAAACGAAGGGGAAGAGAACGAAAGAAGGGAGAGGAGGACGAGGAAGAGGAAAAAAAAAAGGAGCGAAAAGAGAGCAGGAGGGAGAGGGGGAGGGAGAGGGAAGAACAAGGCAGCGAACAGAAAAAGGGAAGGGGGAGACGAAAAAGGAGGGAAGCAGAATGGCCAAGAGGAACGAACAGGGAACACGGGAAGAAAAAGAAACAGAAGCGAGTGGACAAGGGGGCAGAGGAGGGAAAAGAAGAGAGGCGAACGAACAGAAGAAAAAGAGGGGAGGAACCAGGAGAGGGAGACAGGGGGGGAGAGGGGAGGAAAAGCGAGTGAAGAAACGCGCGGCAAACAGAAAAGAGGTGCGAGAAGGTGAGAAGGCGGAGAGGAGAGACCAAGGAAAACGAAAACAAAAAGAAACAAAGCAAAGGGCCGTGAAGAGGGCAAGGAAAAGGGGAGGGAAAGGGCAAGAAGCAGAAAAAGGTAAAAGGACGAGGGGGGCGAAGGAAGGAAAAAGGAGAGAAAAACGGAGAAAAAAGAAGAGAGAAGCGACAGGAGGGAACCAAACCGAGGAAGAAGCGAAAGGAAGCGAGGGCACGAAAGAGAGAGGGAAGGCAGAAGAAGACGGGGGAAAGAGAGAGAAACGAGGAAAGGAACTAGAAAAGGGAAAGGAAGGGAAGGAAAAAAGAAAGCAAGAGAGAAAGAGGAGAAGCGGAAAAGAGAGGAAAAGAGGGAGGAAAGAAGGGGAGGGGAGCGGGGGAGAGGCAAGGAGAAAAAGACGGGAGACGGAGGGAAAGGAGAAGCGAGGAAAAGAAAAAAGGCAAAAAGAGGGGGAGAAGAAGGAAAAAGAA
0->2003827 HAPLO2 AAAAAGGGGGGAGGAAGAGCAGGGAAGGAGGGGGGGGGAGGAAGAGAACGCCAGGAGAGGGGGCGTAGGGGGCCAGAGAGGAGGGGAGGAGACAGGAGAGCAAGGGAGCAGGCAAGGAGAGCAGGAGAAAAGTGAGCAGGAGAAGAGGAGGGCCGGACAAGAGAAACCAACAGAAACGAAGGGGAAGAGAACGAAAGAAGGGAGAGGAGGACGAGGAAGAGGAAAAAAAAAAGGAGCGAAAAGAGAGCAGGAGGGAGAGGGGGAGGGAGAGGGAAGAACAAGGCAGCGAACAGAAAAAGGGAAGGGGGAGACGAAAAAGGAGGGAAGCAGAATGGCCAAGAGGAACGAACAGGGAACACGGGAAGAAAAAGAAACAGAAGCGAGTGGACAAGGGGGCAGAGGAGGGAAAAGAAGAGAGGCGAACGAACAGAAGAAAAAGAGGGGAGGAACCAGGAGAGGGAGACAGGGGGGGAGAGGGGAGGAAAAGCGAGTGAAGAAACGCGCGGCAAACAGAAAAGAGGTGCGCGGAGATGAGGAGAAAAGAGGGAGGGGCCAAAAAAAACAAAAGCAAAGAAAGACAAGGCAAGGAGGCGAGGAGAAAGCAAGGAGAAAGGGAAAAAAAAGGCGAGAGACAGAAGGAGAAACGAAAAAGAAAAGAGGGAAGAAGAGGAAAAAGGGGGAGAAACGGAGAAGTGAGGAGGAGGGAACAAAAGGAGGGAACCAACCCACAGACGAGAAAGAGAAGAACAGGAGCACAAGAAGAGGAAGGGGGCCGGAAGAAGGGGGAGAAGAGGAAGAAGGACGGGAGCGGGAACTAGAAAAGGGAAGAAGAGAGCGGAGGAAAAGAAGAAAGGCGGAAAAGGGGAGGAGCGGAAAAGAAGGGAAAAGAAAAAGGGGAGAGGAAGAGAAGAGCGGAGGGGAGGAGGGAGGCAGGGGAGGGAGAGAGAAGGAGCGGGAGGAGCGGAGCAACGAGAAAGAGAGGAAAGAAAGGGGGAGAAGGAGGACGAAA
