# Supplementary material for: A nonsense mutation in the COL7A1 gene causes epidermolysis bullosa in Vorderwald cattle
Source: BMC Genet. 2016 Dec 1;17:149. doi: 10.1186/s12863-016-0458-2 (PMC5131490; doi:10.1186/s12863-016-0458-2)
Supplement: Additional file 5: — Positions of 1009 SNPs on bovine chromosome 22. Description: The SNPs are ordered according to their chromosomal position and correspond to the haplotype phases in Additional file 4. (TXT 32 kb) [file 12863_2016_458_MOESM5_ESM.txt]

22	ARS-BFGL-NGS-17360	0	162018
22	BTB-01707875	0	182947
22	BTB-00829140	0	388140
22	ARS-BFGL-NGS-38925	0	499356
22	ARS-BFGL-NGS-84222	0	531301
22	BTB-01872781	0	574301
22	ARS-BFGL-NGS-17666	0	632381
22	ARS-BFGL-NGS-16830	0	731015
22	BTB-01191597	0	793826
22	ARS-BFGL-NGS-45331	0	921678
22	BTB-01191963	0	972161
22	BTB-01191987	0	998048
22	ARS-BFGL-NGS-36565	0	1035792
22	BTB-01192051	0	1079118
22	BTB-01192060	0	1115210
22	BTB-01192087	0	1151510
22	ARS-BFGL-NGS-103852	0	1232199
22	Hapmap28061-BTA-163408	0	1280171
22	ARS-BFGL-NGS-39898	0	1319636
22	BTB-01933812	0	1386362
22	ARS-BFGL-NGS-114580	0	1428683
22	ARS-BFGL-NGS-118681	0	1549739
22	ARS-BFGL-NGS-14557	0	1644612
22	ARS-BFGL-NGS-94902	0	1694331
22	BTB-00833550	0	1732412
22	ARS-BFGL-NGS-100992	0	1770694
22	ARS-BFGL-NGS-621	0	1862347
22	ARS-BFGL-NGS-12981	0	1901120
22	ARS-BFGL-NGS-2729	0	1960759
22	BTB-00833376	0	2010561
22	Hapmap32015-BTA-110997	0	2069272
22	ARS-BFGL-NGS-102689	0	2214007
22	ARS-BFGL-NGS-42806	0	2281908
22	ARS-BFGL-NGS-41850	0	2314019
22	Hapmap27963-BTA-147241	0	2332558
22	ARS-BFGL-BAC-28083	0	2469444
22	ARS-BFGL-NGS-3927	0	2518338
22	Hapmap41765-BTA-119173	0	2585743
22	ARS-BFGL-NGS-113718	0	2655659
22	BTA-54025-no-rs	0	2687429
22	ARS-BFGL-NGS-100238	0	2763023
22	BTA-119176-no-rs	0	2788566
22	Hapmap49213-BTA-53730	0	2808095
22	ARS-BFGL-NGS-112796	0	2857608
22	Hapmap47324-BTA-55159	0	2922700
22	BTA-54736-no-rs	0	2947011
22	ARS-BFGL-NGS-86048	0	2984302
22	ARS-BFGL-NGS-30499	0	3046992
22	Hapmap39760-BTA-55284	0	3073232
22	BTA-55263-no-rs	0	3126680
22	BTA-114881-no-rs	0	3141689
22	BTA-114879-no-rs	0	3177060
22	Hapmap36468-SCAFFOLD225014_612	0	3200170
22	BTB-01185292	0	3308603
22	Hapmap46922-BTA-106688	0	3346191
22	ARS-BFGL-NGS-21494	0	3394637
22	ARS-BFGL-NGS-21505	0	3416439
22	Hapmap26393-BTA-136223	0	3550589
22	ARS-BFGL-NGS-116397	0	3593166
22	ARS-BFGL-NGS-112864	0	3723071
22	ARS-BFGL-NGS-108953	0	3747335
22	Hapmap43380-BTA-86280	0	3840934
22	ARS-BFGL-NGS-66359	0	3912205
22	Hapmap60454-rs29020896	0	4046850
22	ARS-BFGL-NGS-34196	0	4113432
22	ARS-BFGL-BAC-35180	0	4187696
22	BTB-00830411	0	4226071
22	BTA-53843-no-rs	0	4255848
22	BTA-53814-no-rs	0	4277555
22	ARS-BFGL-NGS-27926	0	4326026
22	Hapmap51741-BTA-53756	0	4443783
22	BTB-00830153	0	4534118
22	Hapmap52306-rs29012938	0	4576518
22	ARS-BFGL-NGS-117121	0	4622997
22	BTA-53679-no-rs	0	4702265
22	Hapmap59806-rs29011514	0	4735174
22	ARS-BFGL-NGS-89834	0	4790023
22	ARS-BFGL-NGS-53193	0	4848038
22	Hapmap46936-BTA-113993	0	4973727
22	ARS-BFGL-NGS-117751	0	4994019
22	Hapmap47040-BTA-54661	0	5022403
22	ARS-BFGL-NGS-62095	0	5051642
22	BTB-00832114	0	5080479
22	ARS-BFGL-NGS-100995	0	5111080
22	ARS-BFGL-NGS-23411	0	5183409
22	ARS-BFGL-NGS-111384	0	5222528
22	BTB-00831723	0	5253524
22	ARS-BFGL-NGS-58967	0	5353497
22	ARS-BFGL-NGS-37182	0	5408000
22	BTA-54457-no-rs	0	5431430
22	ARS-BFGL-NGS-105607	0	5524106
22	ARS-BFGL-NGS-114057	0	5546862
22	ARS-BFGL-NGS-29194	0	5579646
22	BTA-54264-no-rs	0	5600976
22	ARS-BFGL-NGS-4304	0	5629829
22	ARS-BFGL-NGS-8820	0	5651405
22	BTA-114639-no-rs	0	5671480
22	ARS-BFGL-NGS-48234	0	5694881
22	ARS-BFGL-NGS-99906	0	5833750
22	BTA-54801-no-rs	0	5858933
22	Hapmap60747-rs29010034	0	5884558
22	ARS-BFGL-NGS-94808	0	5926189
22	Hapmap43291-BTA-54818	0	5963144
22	ARS-BFGL-NGS-33467	0	5989796
22	ARS-BFGL-NGS-34986	0	6021745
22	BTB-00832694	0	6034078
22	Hapmap58102-rs29011445	0	6064248
22	BTB-00832763	0	6101824
22	Hapmap61006-rs29024592	0	6140185
22	BTA-08756-no-rs	0	6190859
22	ARS-BFGL-NGS-29620	0	6294082
22	ARS-BFGL-NGS-100258	0	6351718
22	ARS-BFGL-NGS-119413	0	6450949
22	ARS-BFGL-NGS-66910	0	6485383
22	ARS-BFGL-NGS-61218	0	6539120
22	BTB-01641930	0	6678167
22	BTA-53593-no-rs	0	6712302
22	ARS-BFGL-NGS-101918	0	6755891
22	ARS-BFGL-BAC-28593	0	6814022
22	ARS-BFGL-NGS-76327	0	6839739
22	ARS-BFGL-NGS-1271	0	6876710
22	ARS-BFGL-NGS-118232	0	6916862
22	ARS-BFGL-NGS-12650	0	6946664
22	ARS-BFGL-NGS-66274	0	6992794
22	ARS-BFGL-NGS-14343	0	7022169
22	ARS-BFGL-NGS-113645	0	7042758
22	Hapmap57734-rs29023397	0	7077833
22	ARS-BFGL-NGS-112253	0	7152566
22	ARS-BFGL-BAC-2600	0	7174350
22	ARS-BFGL-NGS-104562	0	7385040
22	ARS-BFGL-NGS-1895	0	7420716
22	ARS-BFGL-NGS-13436	0	7529422
22	ARS-BFGL-NGS-16037	0	7623264
22	Hapmap42000-BTA-89464	0	7647712
22	ARS-BFGL-NGS-118520	0	7728567
22	ARS-BFGL-NGS-114164	0	7760690
22	BTA-107544-no-rs	0	7916763
22	BTA-107545-no-rs	0	7958285
22	Hapmap42824-BTA-116676	0	8062535
22	ARS-BFGL-NGS-109974	0	8207459
22	ARS-BFGL-NGS-77874	0	8223349
22	ARS-BFGL-NGS-100385	0	8253547
22	ARS-BFGL-NGS-74728	0	8308367
22	BTA-55154-no-rs	0	8355726
22	ARS-BFGL-NGS-119142	0	8389075
22	ARS-BFGL-NGS-54208	0	8434315
22	ARS-BFGL-NGS-11959	0	8475203
22	BTA-117772-no-rs	0	8549826
22	Hapmap44095-BTA-55125	0	8626195
22	ARS-BFGL-NGS-91725	0	8666109
22	BTA-99960-no-rs	0	8765709
22	BTA-99962-no-rs	0	8806285
22	BTB-01911100	0	8838211
22	BTA-09886-rs29026042	0	8962725
22	Hapmap51745-BTA-55160	0	9026539
22	BTA-55165-no-rs	0	9055290
22	ARS-BFGL-NGS-114896	0	9093915
22	ARS-BFGL-NGS-119364	0	9145631
22	Hapmap53283-rs29015746	0	9165638
22	BTB-01887959	0	9222993
22	Hapmap25321-BTA-156840	0	9362027
22	BTA-29226-no-rs	0	9404197
22	Hapmap58148-rs29020564	0	9482434
22	ARS-BFGL-BAC-33244	0	9550422
22	Hapmap40075-BTA-55191	0	9681116
22	Hapmap42370-BTA-95032	0	9781519
22	Hapmap36333-SCAFFOLD20754_2588	0	9815001
22	Hapmap24381-BTA-150366	0	9869416
22	Hapmap51665-BTA-95020	0	9980613
22	ARS-BFGL-NGS-71148	0	10039544
22	BTB-01545928	0	10085056
22	ARS-BFGL-NGS-73453	0	10114380
22	Hapmap54461-rs29016490	0	10228378
22	ARS-BFGL-NGS-107798	0	10269204
22	BTA-55240-no-rs	0	10318558
22	Hapmap44257-BTA-55232	0	10412181
22	Hapmap38236-BTA-55228	0	10502283
22	Hapmap47325-BTA-55227	0	10563792
22	Hapmap49219-BTA-55225	0	10593931
22	ARS-BFGL-NGS-34178	0	10633248
22	ARS-BFGL-NGS-115144	0	10657184
22	ARS-BFGL-NGS-11037	0	10684294
22	BTB-01184624	0	10811371
22	ARS-BFGL-NGS-99053	0	10855513
22	ARS-BFGL-NGS-85728	0	10876925
22	BTB-01184669	0	10998835
22	ARS-USMARC-Parent-DQ990832-rs2	0	11038205
22	Hapmap50552-BTA-106670	0	11063911
22	ARS-BFGL-NGS-40402	0	11094412
22	BTA-55272-no-rs	0	11159199
22	Hapmap47989-BTA-55279	0	11200185
22	BTA-106671-no-rs	0	11224025
22	ARS-BFGL-NGS-66628	0	11246732
22	Hapmap60104-rs29016060	0	11402326
22	ARS-BFGL-NGS-119931	0	11432737
22	ARS-BFGL-NGS-21216	0	11634045
22	Hapmap44096-BTA-55271	0	11668590
22	BTB-00836196	0	11719009
22	ARS-BFGL-NGS-24419	0	11756783
22	ARS-BFGL-NGS-65384	0	11901294
22	ARS-BFGL-NGS-33348	0	11935606
22	ARS-BFGL-NGS-118910	0	12047112
22	ARS-BFGL-NGS-80071	0	12188353
22	ARS-BFGL-NGS-86532	0	12258334
22	ARS-BFGL-NGS-111514	0	12290203
22	ARS-BFGL-NGS-104806	0	12330219
22	Hapmap54042-ss46526396	0	12470007
22	ARS-BFGL-NGS-114520	0	12484410
22	ARS-BFGL-NGS-18067	0	12508651
22	ARS-BFGL-NGS-1036	0	12558543
22	BTA-53629-no-rs	0	12581491
22	Hapmap7772-BTA-53630	0	12601957
22	ARS-BFGL-NGS-67545	0	12672556
22	ARS-BFGL-NGS-18001	0	12699738
22	UA-IFASA-8224	0	12725452
22	Hapmap50728-BTA-53564	0	12777094
22	ARS-BFGL-NGS-60902	0	12806792
22	Hapmap55190-rs29018766	0	12869969
22	ARS-BFGL-NGS-44609	0	12948282
22	Hapmap41016-BTA-53575	0	12971019
22	ARS-BFGL-NGS-88519	0	13012930
22	ARS-BFGL-BAC-35128	0	13108382
22	Hapmap59940-rs29011730	0	13172658
22	Hapmap58214-rs29015775	0	13203551
22	ARS-BFGL-NGS-102131	0	13223791
22	BTB-00837505	0	13370087
22	BTB-01573636	0	13432836
22	Hapmap44181-BTA-104938	0	13516956
22	ARS-BFGL-NGS-32750	0	13581891
22	ARS-BFGL-NGS-77204	0	13603699
22	ARS-BFGL-NGS-63502	0	13726095
22	ARS-BFGL-NGS-21706	0	13798228
22	ARS-BFGL-NGS-42352	0	13922735
22	ARS-BFGL-BAC-30368	0	13951231
22	ARS-BFGL-NGS-65247	0	13992221
22	UA-IFASA-6992	0	14022499
22	ARS-BFGL-NGS-24816	0	14056517
22	BTB-00834905	0	14086186
22	Hapmap42249-BTA-55197	0	14133039
22	Hapmap40925-BTA-22921	0	14179514
22	ARS-BFGL-NGS-74971	0	14218256
22	BTA-53697-no-rs	0	14225720
22	ARS-BFGL-NGS-43254	0	14251082
22	BTB-00834995	0	14300175
22	Hapmap25851-BTA-148529	0	14380979
22	BTB-01536368	0	14390250
22	BTB-01536365	0	14437598
22	Hapmap38047-BTA-101643	0	14472226
22	ARS-BFGL-NGS-41778	0	14514444
22	ARS-BFGL-NGS-102663	0	14535643
22	ARS-BFGL-NGS-87388	0	14611272
22	ARS-BFGL-NGS-11112	0	14654094
22	ARS-BFGL-NGS-16135	0	14737606
22	ARS-BFGL-NGS-89613	0	14782972
22	BTA-53716-no-rs	0	14804081
22	ARS-BFGL-NGS-102061	0	14884534
22	ARS-BFGL-NGS-56148	0	14914252
22	ARS-BFGL-BAC-30373	0	15037352
22	Hapmap51083-BTA-89628	0	15136147
22	ARS-BFGL-NGS-78511	0	15177059
22	ARS-BFGL-NGS-3298	0	15276355
22	BTB-00835129	0	15312341
22	ARS-BFGL-NGS-30940	0	15424279
22	ARS-BFGL-NGS-15552	0	15589177
22	ARS-BFGL-NGS-77884	0	15658179
22	ARS-BFGL-NGS-111950	0	15700731
22	ARS-BFGL-NGS-37550	0	15751257
22	ARS-BFGL-NGS-111093	0	15806114
22	ARS-BFGL-NGS-14119	0	15889570
22	ARS-BFGL-NGS-73531	0	15920835
22	ARS-BFGL-NGS-82304	0	15974506
22	ARS-BFGL-NGS-4910	0	16169625
22	ARS-BFGL-NGS-33853	0	16219978
22	ARS-BFGL-NGS-108127	0	16301901
22	Hapmap39758-BTA-53663	0	16407075
22	ARS-BFGL-NGS-15569	0	16437316
22	BTA-53660-no-rs	0	16470040
22	BTB-00837920	0	16531187
22	ARS-BFGL-BAC-30364	0	16588477
22	ARS-BFGL-NGS-42158	0	16614706
22	ARS-BFGL-NGS-3150	0	16637720
22	ARS-BFGL-NGS-91250	0	16661066
22	ARS-BFGL-BAC-30365	0	16696579
22	ARS-BFGL-NGS-110176	0	16727330
22	Hapmap59560-rs29017213	0	16794296
22	ARS-BFGL-NGS-110354	0	16914504
22	ARS-BFGL-NGS-18277	0	16961290
22	Hapmap43611-BTA-53650	0	17044215
22	ARS-BFGL-NGS-19765	0	17072951
22	Hapmap41572-BTA-53725	0	17173373
22	BTB-01672122	0	17303141
22	Hapmap26750-BTA-157857	0	17368119
22	Hapmap57361-rs29014847	0	17440447
22	Hapmap40045-BTA-116935	0	17476978
22	ARS-BFGL-NGS-100997	0	17528971
22	ARS-BFGL-NGS-97597	0	17578228
22	ARS-BFGL-NGS-113569	0	17606184
22	Hapmap49470-BTA-116950	0	17629960
22	Hapmap47847-BTA-116952	0	17668911
22	ARS-BFGL-NGS-40199	0	17793439
22	ARS-BFGL-NGS-26943	0	17831641
22	ARS-BFGL-NGS-24126	0	17857858
22	BTA-55223-no-rs	0	17882779
22	ARS-BFGL-NGS-105070	0	17911023
22	ARS-BFGL-NGS-92664	0	17947543
22	ARS-BFGL-NGS-119355	0	17979751
22	BTA-55216-no-rs	0	18008945
22	ARS-BFGL-NGS-52880	0	18039089
22	BTA-53738-no-rs	0	18186376
22	ARS-BFGL-NGS-30495	0	18247196
22	ARS-BFGL-NGS-34917	0	18298289
22	ARS-BFGL-NGS-80740	0	18320948
22	BTB-00840176	0	18358528
22	ARS-BFGL-NGS-36137	0	18391209
22	ARS-BFGL-NGS-24810	0	18457027
22	ARS-BFGL-NGS-116754	0	18494857
22	ARS-BFGL-NGS-33584	0	18628331
22	ARS-BFGL-NGS-35507	0	18655823
22	BTA-53731-no-rs	0	18730860
22	ARS-BFGL-NGS-35294	0	18774368
22	ARS-BFGL-NGS-61811	0	18813188
22	ARS-BFGL-NGS-24520	0	18839403
22	BTB-00839606	0	18884775
22	ARS-BFGL-NGS-63033	0	18921591
22	BTB-00839408	0	18978658
22	ARS-BFGL-NGS-97664	0	19009765
22	BTB-00839354	0	19129988
22	BTB-00839323	0	19168846
22	Hapmap22807-BTA-153197	0	19286702
22	BTB-01560413	0	19348878
22	ARS-BFGL-NGS-114883	0	19481233
22	Hapmap46118-BTA-108252	0	19532910
22	ARS-BFGL-NGS-116099	0	19624572
22	BTB-01245390	0	19668749
22	Hapmap58806-rs29017282	0	19715510
22	Hapmap60727-rs29025595	0	19749589
22	Hapmap40022-BTA-70534	0	19807636
22	Hapmap39236-BTA-70532	0	19842704
22	BTB-00184322	0	19887271
22	ARS-BFGL-NGS-31373	0	19952965
22	ARS-BFGL-NGS-118881	0	20016115
22	Hapmap50449-BTA-70525	0	20074083
22	BTB-00184159	0	20130648
22	Hapmap38565-BTA-109448	0	20179074
22	ARS-BFGL-BAC-6030	0	20257375
22	BTB-01291903	0	20294936
22	Hapmap44504-BTA-03111	0	20329458
22	ARS-BFGL-NGS-32700	0	20397580
22	Hapmap54956-rs29010379	0	20434643
22	ARS-BFGL-NGS-85778	0	20451252
22	ARS-BFGL-NGS-98117	0	20553635
22	ARS-BFGL-NGS-93529	0	20591179
22	Hapmap42966-BTA-53761	0	20661636
22	Hapmap42967-BTA-53762	0	20715825
22	ARS-BFGL-NGS-95371	0	20786020
22	BTB-00841056	0	20906455
22	ARS-BFGL-NGS-14178	0	20920119
22	ARS-BFGL-NGS-16473	0	20974146
22	Hapmap24079-BTA-136416	0	21000933
22	BTB-00841311	0	21085263
22	BTB-00841422	0	21119081
22	BTA-24112-no-rs	0	21134847
22	BTA-91554-no-rs	0	21164077
22	BTB-00841577	0	21203326
22	BTA-53769-no-rs	0	21250557
22	Hapmap47657-BTA-53851	0	21266612
22	Hapmap52294-ss46526417	0	21326038
22	BTB-00842968	0	21361239
22	ARS-BFGL-NGS-100124	0	21431682
22	ARS-BFGL-NGS-65462	0	21455286
22	ARS-BFGL-BAC-30382	0	21495296
22	Hapmap38965-BTA-53804	0	21614894
22	ARS-BFGL-NGS-88777	0	21647999
22	ARS-BFGL-NGS-119348	0	21686600
22	UA-IFASA-6291	0	21736880
22	UA-IFASA-6532	0	21770149
22	BTB-00841829	0	21809951
22	ARS-BFGL-NGS-60695	0	21888915
22	ARS-BFGL-NGS-22498	0	21943722
22	Hapmap50386-BTA-53775	0	22004775
22	ARS-BFGL-NGS-112847	0	22047960
22	ARS-BFGL-NGS-107827	0	22114742
22	ARS-BFGL-NGS-13194	0	22382709
22	ARS-BFGL-NGS-113544	0	22558590
22	ARS-USMARC-Parent-EF093509-rs2	0	22573121
22	BTB-01233929	0	22811054
22	BTA-53817-no-rs	0	22961332
22	Hapmap51254-BTA-53826	0	22997440
22	ARS-BFGL-NGS-28462	0	23035110
22	ARS-BFGL-NGS-1359	0	23186972
22	ARS-BFGL-NGS-52594	0	23214897
22	ARS-BFGL-NGS-33615	0	23245545
22	ARS-BFGL-NGS-92324	0	23268971
22	BTA-14388-rs29023151	0	23303686
22	ARS-BFGL-NGS-111308	0	23390508
22	ARS-BFGL-NGS-57585	0	23458863
22	BTA-16900-no-rs	0	23502867
22	ARS-BFGL-NGS-41434	0	23554117
22	Hapmap55470-rs29017069	0	23575419
22	ARS-BFGL-NGS-36467	0	23682224
22	Hapmap35135-BES10_Contig779_14	0	23765329
22	BTA-108140-no-rs	0	23834157
22	Hapmap31051-BTA-108138	0	23879479
22	Hapmap49433-BTA-108141	0	23914818
22	Hapmap58155-rs29020843	0	23984012
22	BTA-53805-no-rs	0	24007619
22	ARS-BFGL-NGS-21799	0	24032586
22	BTB-00842370	0	24078956
22	BTA-04040-rs29014407	0	24112377
22	BTA-92844-no-rs	0	24161191
22	ARS-BFGL-BAC-4502	0	24181857
22	BTA-92840-no-rs	0	24219999
22	ARS-BFGL-NGS-24541	0	24347814
22	ARS-BFGL-NGS-38142	0	24377214
22	Hapmap42578-BTA-53881	0	24428789
22	BTA-53883-no-rs	0	24462555
22	Hapmap27747-BTA-136437	0	24494154
22	ARS-BFGL-NGS-44075	0	24538255
22	BTA-53892-no-rs	0	24576730
22	BTA-53899-no-rs	0	24689372
22	BTA-53900-no-rs	0	24717160
22	BTB-00844564	0	24892680
22	Hapmap50387-BTA-53912	0	25030110
22	BTA-53914-no-rs	0	25056533
22	ARS-BFGL-NGS-109363	0	25076967
22	Hapmap38325-BTA-53915	0	25113789
22	BTA-53922-no-rs	0	25141851
22	BTA-53925-no-rs	0	25267209
22	Hapmap61078-rs29026400	0	25321072
22	Hapmap48807-BTA-53967	0	25374624
22	BTA-53968-no-rs	0	25437215
22	BTB-01853208	0	25551900
22	BTA-100621-no-rs	0	25598780
22	BTA-100624-no-rs	0	25617237
22	Hapmap34595-BES7_Contig485_136	0	25808620
22	Hapmap31553-BTA-86073	0	26002227
22	Hapmap48103-BTA-86065	0	26073419
22	BTB-01379989	0	26121870
22	BTA-86068-no-rs	0	26163729
22	BTB-01464126	0	26206868
22	ARS-BFGL-NGS-103142	0	26256400
22	Hapmap25302-BTA-150556	0	26294371
22	ARS-BFGL-NGS-54727	0	26315000
22	ARS-BFGL-NGS-67328	0	26504086
22	BTA-77184-no-rs	0	26604789
22	Hapmap45714-BTA-77191	0	26719493
22	BTB-00220345	0	26825176
22	BTA-74869-no-rs	0	26865100
22	BTB-00220229	0	26924506
22	BTB-00220180	0	26983681
22	BTA-74763-no-rs	0	27033445
22	BTB-00220167	0	27044601
22	BTA-74745-no-rs	0	27079444
22	BTA-74734-no-rs	0	27114305
22	BTA-74727-no-rs	0	27116737
22	Hapmap33580-BTA-136506	0	27280154
22	Hapmap26394-BTA-136497	0	27309084
22	ARS-BFGL-NGS-29950	0	27362842
22	ARS-BFGL-NGS-105900	0	27397550
22	BTA-54060-no-rs	0	27427804
22	ARS-BFGL-NGS-42576	0	27556050
22	BTA-54042-no-rs	0	27591140
22	Hapmap42968-BTA-54040	0	27647893
22	Hapmap38901-BTA-54038	0	27674939
22	ARS-BFGL-NGS-15682	0	27769749
22	ARS-BFGL-BAC-35754	0	27794006
22	ARS-BFGL-NGS-81301	0	27856677
22	ARS-BFGL-NGS-10107	0	27925585
22	Hapmap51255-BTA-54024	0	28037314
22	BTA-91650-no-rs	0	28111843
22	ARS-BFGL-NGS-35996	0	28161068
22	Hapmap53654-rs29027191	0	28208926
22	ARS-BFGL-NGS-107702	0	28292573
22	ARS-BFGL-BAC-35748	0	28374530
22	ARS-BFGL-NGS-109224	0	28524038
22	ARS-BFGL-NGS-35360	0	28594240
22	ARS-BFGL-NGS-23735	0	28635957
22	Hapmap40360-BTA-53989	0	28673485
22	ARS-BFGL-NGS-92124	0	28714406
22	Hapmap27395-BTA-136468	0	28788894
22	ARS-BFGL-NGS-4227	0	29101885
22	Hapmap53119-rs29018454	0	29237947
22	Hapmap33847-BES9_Contig373_110	0	29300905
22	ARS-BFGL-NGS-35481	0	29403983
22	Hapmap29107-BTA-149070	0	29520183
22	ARS-BFGL-NGS-112715	0	29546235
22	ARS-BFGL-NGS-64616	0	29604876
22	ARS-BFGL-NGS-59260	0	29635362
22	ARS-BFGL-NGS-10971	0	29705155
22	ARS-BFGL-NGS-113670	0	29803741
22	ARS-BFGL-NGS-20317	0	29854903
22	Hapmap46359-BTA-26846	0	30044319
22	ARS-BFGL-NGS-76231	0	30187053
22	BTA-54115-no-rs	0	30488276
22	Hapmap46953-BTA-121345	0	30769143
22	Hapmap50289-BTA-24348	0	30863595
22	ARS-BFGL-NGS-108422	0	30894155
22	ARS-BFGL-NGS-86309	0	30988035
22	ARS-BFGL-NGS-103188	0	31020826
22	ARS-BFGL-NGS-10105	0	31052013
22	ARS-BFGL-NGS-115242	0	31087678
22	Hapmap45590-BTA-97750	0	31131541
22	ARS-BFGL-NGS-39255	0	31188606
22	Hapmap35325-BES7_Contig247_114	0	31259303
22	ARS-BFGL-NGS-77117	0	31309419
22	ARS-BFGL-BAC-35760	0	31409974
22	ARS-BFGL-NGS-80175	0	31446714
22	Hapmap54964-rs29011593	0	31481925
22	BTA-114529-no-rs	0	31527795
22	Hapmap7840-BTA-54134	0	31649896
22	Hapmap60793-rs29018735	0	31702243
22	ARS-BFGL-NGS-44682	0	31782668
22	Hapmap40441-BTA-54131	0	31841994
22	Hapmap59952-rs29019970	0	32041036
22	ARS-BFGL-NGS-99895	0	32175665
22	ARS-BFGL-NGS-68862	0	32208759
22	ARS-BFGL-NGS-60299	0	32234944
22	BTA-54082-no-rs	0	32257185
22	ARS-BFGL-NGS-19809	0	32298375
22	Hapmap44467-BTA-54083	0	32324849
22	ARS-BFGL-NGS-102789	0	32369396
22	Hapmap45771-BTA-54088	0	32538832
22	ARS-BFGL-NGS-21229	0	32573751
22	Hapmap52235-ss46526582	0	32599934
22	Hapmap51256-BTA-54100	0	32827786
22	BTA-54110-no-rs	0	32930704
22	ARS-BFGL-NGS-31607	0	32990568
22	BTA-79149-no-rs	0	33076318
22	Hapmap43051-BTA-79151	0	33098772
22	ARS-BFGL-NGS-29523	0	33193736
22	Hapmap46875-BTA-79157	0	33245588
22	ARS-BFGL-BAC-33160	0	33290034
22	BTA-79164-no-rs	0	33310297
22	ARS-BFGL-NGS-110665	0	33423142
22	ARS-BFGL-BAC-4845	0	33446270
22	ARS-BFGL-NGS-79484	0	33511119
22	Hapmap49344-BTA-85023	0	33583017
22	Hapmap42996-BTA-60916	0	33690494
22	Hapmap47345-BTA-60915	0	33766195
22	Hapmap38474-BTA-122598	0	33983201
22	Hapmap52799-ss46526060	0	34046326
22	Hapmap53460-rs29027620	0	34127590
22	Hapmap43895-BTA-60905	0	34216267
22	ARS-BFGL-NGS-5534	0	34244868
22	BTA-60902-no-rs	0	34265726
22	Hapmap49788-BTA-88951	0	34311771
22	ARS-BFGL-NGS-109445	0	34339125
22	ARS-BFGL-BAC-2591	0	34385123
22	ARS-BFGL-NGS-40184	0	34416644
22	ARS-BFGL-NGS-33625	0	34882212
22	Hapmap24903-BTA-54156	0	34939274
22	Hapmap41573-BTA-54157	0	34979445
22	ARS-BFGL-BAC-35711	0	35115756
22	ARS-BFGL-NGS-26784	0	35137655
22	BTA-54170-no-rs	0	35250658
22	BTA-54174-no-rs	0	35287744
22	Hapmap48384-BTA-54234	0	35354500
22	ARS-BFGL-NGS-110326	0	35385782
22	ARS-BFGL-NGS-103404	0	35442308
22	ARS-BFGL-NGS-11671	0	35497292
22	ARS-BFGL-NGS-67926	0	35527229
22	ARS-BFGL-NGS-18217	0	35629110
22	Hapmap52539-rs29014630	0	35662420
22	BTA-54217-no-rs	0	35707395
22	ARS-BFGL-NGS-21808	0	35771697
22	BTA-54207-no-rs	0	35807763
22	Hapmap41295-BTA-54203	0	35844274
22	Hapmap50888-BTA-121350	0	36047120
22	BTA-22352-no-rs	0	36338436
22	BTA-27368-no-rs	0	36452151
22	ARS-BFGL-BAC-35732	0	36548339
22	Hapmap44094-BTA-54250	0	36560138
22	ARS-BFGL-NGS-43172	0	36621591
22	ARS-BFGL-NGS-44213	0	36754236
22	ARS-BFGL-NGS-101826	0	36866292
22	Hapmap22708-BTA-136589	0	36949382
22	ARS-BFGL-NGS-101737	0	37013886
22	BTA-54244-no-rs	0	37265470
22	Hapmap38038-BTA-54243	0	37337158
22	ARS-BFGL-NGS-43302	0	37402411
22	ARS-BFGL-NGS-119427	0	37455074
22	ARS-BFGL-NGS-116802	0	37519085
22	ARS-BFGL-NGS-87577	0	37590098
22	ARS-BFGL-NGS-100820	0	37615930
22	UA-IFASA-4249	0	37652444
22	ARS-BFGL-NGS-117020	0	37709024
22	BTA-109833-no-rs	0	37730087
22	ARS-BFGL-NGS-4831	0	37760061
22	BTA-13501-rs29018460	0	37785136
22	Hapmap42580-BTA-54259	0	37813307
22	ARS-BFGL-NGS-45829	0	37845837
22	Hapmap38729-BTA-121351	0	37968823
22	Hapmap44388-BTA-54275	0	38047255
22	ARS-BFGL-NGS-21848	0	38080562
22	ARS-BFGL-BAC-35737	0	38144146
22	BTA-54293-no-rs	0	38169842
22	ARS-BFGL-BAC-35740	0	38199861
22	ARS-BFGL-NGS-100139	0	38243250
22	Hapmap23398-BTA-136605	0	38303302
22	BTA-54278-no-rs	0	38341013
22	ARS-BFGL-NGS-12696	0	38461582
22	ARS-BFGL-BAC-2599	0	38553083
22	ARS-BFGL-NGS-37623	0	38648446
22	ARS-BFGL-NGS-84349	0	38693078
22	ARS-BFGL-NGS-98103	0	38727002
22	Hapmap50026-BTA-54447	0	38759273
22	ARS-BFGL-NGS-4481	0	38782041
22	ARS-BFGL-NGS-82909	0	38815613
22	Hapmap47039-BTA-54432	0	38877794
22	BTA-54431-no-rs	0	38902715
22	BTB-00846328	0	38974248
22	ARS-BFGL-NGS-58425	0	39026908
22	BTB-00846141	0	39188946
22	ARS-BFGL-NGS-55340	0	39226376
22	ARS-BFGL-NGS-71810	0	39276433
22	BTA-54404-no-rs	0	39330233
22	Hapmap35958-SCAFFOLD36354_2181	0	39365900
22	ARS-BFGL-NGS-119221	0	39389061
22	ARS-BFGL-NGS-93535	0	39414833
22	Hapmap41413-BTA-106121	0	39461150
22	BTB-01311348	0	39545402
22	ARS-BFGL-NGS-111295	0	39601681
22	ARS-BFGL-NGS-17550	0	39702951
22	ARS-BFGL-NGS-10155	0	40079119
22	Hapmap26421-BTA-148672	0	40113694
22	ARS-BFGL-NGS-1409	0	40167931
22	ARS-BFGL-NGS-109967	0	40195640
22	ARS-BFGL-NGS-116598	0	40232132
22	ARS-BFGL-NGS-15809	0	40382875
22	Hapmap39642-BTA-28263	0	40389345
22	BTB-01358177	0	40451266
22	Hapmap32338-BTA-149015	0	40456324
22	Hapmap38398-BTA-28256	0	40495544
22	BTA-122849-no-rs	0	40557691
22	ARS-BFGL-NGS-59684	0	40604309
22	UA-IFASA-4856	0	40633105
22	Hapmap55168-rs29017467	0	40660672
22	BTA-116318-no-rs	0	40683266
22	ARS-BFGL-NGS-95575	0	40726456
22	ARS-BFGL-NGS-4194	0	40997991
22	BTB-00847100	0	41032001
22	BTB-00847079	0	41109447
22	Hapmap46428-BTA-54503	0	41141995
22	Hapmap33894-BES9_Contig418_574	0	41194111
22	BTA-54499-no-rs	0	41256253
22	BTA-54480-no-rs	0	41314139
22	Hapmap42581-BTA-54463	0	41393601
22	ARS-BFGL-NGS-39645	0	41417926
22	ARS-BFGL-BAC-35143	0	41480732
22	ARS-BFGL-NGS-60129	0	41516332
22	ARS-BFGL-BAC-33314	0	41537351
22	Hapmap48704-BTA-27679	0	41573980
22	Hapmap31366-BTA-106474	0	41825294
22	ARS-BFGL-NGS-65865	0	41903693
22	ARS-BFGL-NGS-75444	0	41934247
22	Hapmap43133-BTA-106470	0	41974372
22	ARS-BFGL-NGS-21200	0	42031023
22	Hapmap57565-rs29010880	0	42057997
22	ARS-BFGL-NGS-33411	0	42084440
22	BTA-106477-no-rs	0	42111462
22	Hapmap48168-BTA-106480	0	42137230
22	Hapmap49425-BTA-106482	0	42177755
22	ARS-BFGL-NGS-20777	0	42202220
22	ARS-BFGL-NGS-110255	0	42284451
22	ARS-BFGL-NGS-61201	0	42338567
22	BTA-122342-no-rs	0	42360284
22	ARS-BFGL-NGS-119426	0	42472743
22	ARS-BFGL-NGS-3758	0	42616545
22	BTB-01944780	0	42791065
22	Hapmap44390-BTA-54545	0	42965301
22	Hapmap33956-BES4_Contig493_302	0	42994215
22	BTA-54537-no-rs	0	43045044
22	ARS-BFGL-NGS-113756	0	43094806
22	Hapmap53021-rs29009645	0	43127183
22	ARS-BFGL-NGS-61008	0	43175304
22	ARS-BFGL-NGS-100568	0	43218799
22	ARS-BFGL-NGS-23279	0	43252018
22	ARS-BFGL-NGS-22211	0	43274058
22	ARS-BFGL-NGS-29294	0	43296761
22	ARS-BFGL-NGS-111100	0	43336207
22	ARS-BFGL-NGS-86859	0	43363495
22	ARS-BFGL-NGS-107129	0	43478537
22	ARS-BFGL-NGS-43839	0	43518191
22	Hapmap33950-BES3_Contig483_135	0	43569849
22	UA-IFASA-6042	0	43595820
22	ARS-BFGL-NGS-39442	0	43620882
22	ARS-BFGL-NGS-107592	0	43664444
22	ARS-BFGL-NGS-109885	0	43723207
22	ARS-BFGL-NGS-103551	0	43773414
22	BTB-00847362	0	43801163
22	ARS-BFGL-NGS-102869	0	43834473
22	Hapmap30494-BTA-122955	0	43862404
22	Hapmap51144-BTA-11140	0	43894412
22	Hapmap29492-BTA-54505	0	43914790
22	Hapmap54532-rs29013429	0	43949380
22	ARS-BFGL-NGS-75375	0	44266173
22	Hapmap31160-BTA-153965	0	44296938
22	Hapmap49214-BTA-54587	0	44339542
22	BTB-00848517	0	44430993
22	ARS-BFGL-NGS-32388	0	44533699
22	ARS-BFGL-NGS-18749	0	44595995
22	ARS-BFGL-NGS-112869	0	44619321
22	ARS-BFGL-NGS-112409	0	44646095
22	Hapmap26396-BTA-136640	0	44742047
22	ARS-BFGL-NGS-82140	0	44765577
22	Hapmap61036-rs29016268	0	44795825
22	Hapmap42971-BTA-54556	0	44845224
22	Hapmap39574-BTA-54554	0	44891648
22	BTA-54550-no-rs	0	44948905
22	ARS-BFGL-NGS-118471	0	45047902
22	ARS-BFGL-NGS-81286	0	45118438
22	Hapmap59588-rs29018461	0	45224109
22	Hapmap42246-BTA-54605	0	45259497
22	Hapmap41019-BTA-54608	0	45286800
22	Hapmap47984-BTA-54611	0	45316746
22	Hapmap42844-BTA-121357	0	45355303
22	BTB-00848949	0	45403139
22	Hapmap53981-rs29024347	0	45470576
22	Hapmap49215-BTA-54614	0	45512122
22	BTB-00849108	0	45556690
22	BTA-54617-no-rs	0	45698497
22	BTA-54618-no-rs	0	45750581
22	Hapmap27903-BTA-54620	0	45821043
22	BTB-00849206	0	45866182
22	ARS-BFGL-NGS-116947	0	45896379
22	Hapmap38075-BTA-54630	0	45975343
22	ARS-BFGL-NGS-1679	0	46024016
22	ARS-BFGL-NGS-105352	0	46078536
22	BTB-01833705	0	46131029
22	Hapmap50027-BTA-54637	0	46352132
22	ARS-BFGL-NGS-110651	0	46384288
22	ARS-BFGL-NGS-817	0	46533857
22	ARS-BFGL-NGS-26419	0	46607237
22	ARS-BFGL-NGS-34067	0	46663211
22	ARS-BFGL-NGS-81589	0	46691404
22	BTB-00849757	0	46751219
22	ARS-BFGL-NGS-8294	0	46781645
22	ARS-BFGL-NGS-2876	0	46810135
22	ARS-BFGL-NGS-111049	0	46902036
22	BTB-01913549	0	46969215
22	ARS-BFGL-NGS-59768	0	47044737
22	Hapmap32362-BTA-155537	0	47103229
22	BTA-54671-no-rs	0	47163956
22	BTA-07404-no-rs	0	47219601
22	BTA-54665-no-rs	0	47295266
22	ARS-BFGL-NGS-4750	0	47317128
22	ARS-BFGL-NGS-100411	0	47365483
22	ARS-BFGL-NGS-32141	0	47416183
22	ARS-BFGL-NGS-46087	0	47445142
22	BTA-54658-no-rs	0	47465329
22	ARS-BFGL-NGS-58114	0	47510478
22	ARS-BFGL-NGS-108083	0	47537080
22	ARS-BFGL-NGS-3697	0	47619247
22	BTB-00850355	0	47682240
22	UA-IFASA-6018	0	47721961
22	ARS-BFGL-NGS-5170	0	47762087
22	Hapmap41774-BTA-121358	0	47797397
22	ARS-BFGL-NGS-18542	0	47827050
22	ARS-BFGL-NGS-30091	0	47943947
22	Hapmap41575-BTA-54694	0	47983179
22	ARS-BFGL-NGS-114025	0	48014982
22	BTB-00850807	0	48063014
22	ARS-BFGL-NGS-34582	0	48136758
22	BTB-01806733	0	48174884
22	ARS-BFGL-NGS-106065	0	48315348
22	ARS-BFGL-NGS-75959	0	48349750
22	ARS-BFGL-NGS-79759	0	48374877
22	ARS-BFGL-NGS-21218	0	48406016
22	Hapmap49652-BTA-54737	0	48537375
22	ARS-BFGL-NGS-104605	0	48575040
22	ARS-BFGL-NGS-106093	0	48603179
22	ARS-BFGL-NGS-36474	0	48663639
22	BTB-00854474	0	48727610
22	Hapmap39844-BTA-54797	0	48764434
22	ARS-BFGL-NGS-102498	0	48830838
22	ARS-BFGL-NGS-29744	0	48880998
22	ARS-BFGL-NGS-76123	0	48904665
22	ARS-BFGL-NGS-31208	0	49131324
22	ARS-BFGL-NGS-44610	0	49226530
22	ARS-BFGL-NGS-85808	0	49251271
22	ARS-BFGL-NGS-4378	0	49273889
22	ARS-BFGL-NGS-26408	0	49402072
22	Hapmap46833-BTA-54748	0	49695503
22	ARS-BFGL-NGS-19029	0	49987199
22	ARS-BFGL-NGS-31703	0	50009060
22	ARS-BFGL-NGS-88154	0	50047287
22	ARS-BFGL-NGS-16330	0	50338409
22	ARS-BFGL-NGS-15965	0	50407021
22	ARS-BFGL-NGS-39459	0	50474049
22	ARS-BFGL-NGS-43179	0	50533222
22	ARS-BFGL-NGS-28703	0	50562087
22	Hapmap60583-rs29027190	0	50652412
22	Hapmap57252-rs29018823	0	50705290
22	ARS-BFGL-NGS-1909	0	50786697
22	BTA-54761-no-rs	0	50926015
22	BTB-00851968	0	50993959
22	ARS-BFGL-NGS-17638	0	51112744
22	ARS-BFGL-NGS-104258	0	51180659
22	ARS-BFGL-NGS-119268	0	51214861
22	ARS-BFGL-NGS-119923	0	51222664
22	ARS-BFGL-NGS-58654	0	51245935
22	ARS-BFGL-NGS-28042	0	51283351
22	ARS-BFGL-NGS-116277	0	51321838
22	ARS-BFGL-NGS-30489	0	51356807
22	Hapmap58292-rs29023404	0	51398402
22	ARS-BFGL-NGS-55098	0	51419074
22	ARS-BFGL-NGS-111216	0	51452218
22	ARS-BFGL-NGS-5208	0	51484825
22	ARS-BFGL-NGS-102411	0	51550935
22	Hapmap47322-BTA-54813	0	51607887
22	ARS-BFGL-NGS-66300	0	51804078
22	Hapmap47987-BTA-54785	0	51865370
22	ARS-BFGL-NGS-103597	0	51967543
22	ARS-BFGL-NGS-94797	0	52008267
22	ARS-BFGL-NGS-39199	0	52032223
22	ARS-BFGL-NGS-24963	0	52056494
22	ARS-BFGL-NGS-98658	0	52113096
22	ARS-BFGL-NGS-41013	0	52294063
22	Hapmap43880-BTA-54826	0	52355321
22	Hapmap50389-BTA-54820	0	52427382
22	ARS-BFGL-NGS-28973	0	52481411
22	Hapmap54847-rs29022340	0	52504436
22	ARS-BFGL-BAC-28607	0	52557258
22	ARS-BFGL-NGS-37311	0	52595563
22	ARS-BFGL-NGS-119381	0	52627676
22	BTA-12965-rs29024909	0	52740764
22	ARS-BFGL-NGS-98199	0	52768833
22	ARS-BFGL-NGS-111442	0	52783353
22	ARS-BFGL-NGS-2942	0	52827405
22	ARS-BFGL-NGS-113174	0	52899262
22	ARS-BFGL-NGS-32152	0	52955533
22	BTB-01841536	0	53014964
22	ARS-BFGL-NGS-95842	0	53125546
22	BTB-00853109	0	53158683
22	ARS-BFGL-NGS-100741	0	53203469
22	ARS-BFGL-NGS-114071	0	53232159
22	ARS-BFGL-NGS-107585	0	53254546
22	ARS-BFGL-NGS-301	0	53283054
22	Hapmap43881-BTA-54837	0	53309647
22	ARS-BFGL-NGS-117960	0	53348693
22	ARS-BFGL-NGS-110743	0	53377535
22	ARS-BFGL-NGS-113290	0	53457282
22	ARS-BFGL-NGS-103928	0	53470362
22	Hapmap49032-BTA-115439	0	53695239
22	BTA-54892-no-rs	0	53724697
22	ARS-BFGL-NGS-39385	0	53858197
22	BTB-00854039	0	53904704
22	UA-IFASA-5612	0	53944830
22	ARS-BFGL-NGS-119471	0	53981070
22	ARS-BFGL-NGS-51980	0	54028803
22	BTB-00388772	0	54065331
22	Hapmap43953-BTA-83292	0	54103673
22	Hapmap2744-BTA-121362	0	54183730
22	BTA-54896-no-rs	0	54212982
22	Hapmap60563-ss46526220	0	54256311
22	ARS-BFGL-NGS-82997	0	54293260
22	ARS-BFGL-NGS-41939	0	54324678
22	ARS-BFGL-NGS-115367	0	54375172
22	ARS-BFGL-NGS-113691	0	54440045
22	ARS-BFGL-NGS-10497	0	54484718
22	BTB-00855230	0	54548964
22	ARS-BFGL-NGS-55311	0	54583973
22	ARS-BFGL-NGS-106287	0	54645178
22	Hapmap47043-BTA-54956	0	54665331
22	ARS-BFGL-NGS-68	0	54733971
22	Hapmap36428-SCAFFOLD91128_4487	0	54776528
22	Hapmap41094-BTA-83358	0	54881794
22	ARS-BFGL-NGS-104424	0	54903638
22	ARS-BFGL-NGS-114255	0	54927816
22	ARS-BFGL-NGS-89342	0	54957630
22	ARS-BFGL-NGS-76826	0	55004676
22	ARS-BFGL-NGS-116073	0	55063369
22	ARS-BFGL-NGS-25024	0	55108887
22	ARS-BFGL-NGS-118899	0	55133947
22	ARS-BFGL-NGS-14331	0	55156974
22	ARS-BFGL-NGS-64680	0	55177966
22	ARS-BFGL-NGS-25043	0	55257755
22	ARS-BFGL-NGS-53832	0	55296176
22	ARS-BFGL-NGS-22605	0	55340623
22	ARS-BFGL-NGS-115487	0	55365371
22	ARS-BFGL-NGS-69445	0	55393821
22	ARS-BFGL-NGS-52950	0	55448106
22	ARS-BFGL-NGS-99335	0	55511639
22	ARS-BFGL-NGS-111253	0	55535817
22	ARS-BFGL-NGS-101766	0	55556217
22	BTA-106005-no-rs	0	55586234
22	ARS-BFGL-NGS-116399	0	55700320
22	ARS-BFGL-NGS-111450	0	55739882
22	ARS-BFGL-NGS-62254	0	55770123
22	ARS-BFGL-NGS-23553	0	55803801
22	ARS-BFGL-NGS-123	0	55865370
22	ARS-BFGL-NGS-27360	0	55889024
22	Hapmap58218-rs29015891	0	55913908
22	ARS-BFGL-BAC-31025	0	55988937
22	BTA-54868-no-rs	0	56085534
22	Hapmap49654-BTA-54875	0	56108702
22	BTA-54880-no-rs	0	56153353
22	ARS-BFGL-NGS-110768	0	56189372
22	ARS-BFGL-NGS-39475	0	56235584
22	ARS-BFGL-NGS-113431	0	56264962
22	ARS-BFGL-BAC-31020	0	56285538
22	Hapmap33781-BTA-149618	0	56316474
22	BTA-121366-no-rs	0	56345412
22	Hapmap43616-BTA-55004	0	56377497
22	ARS-BFGL-NGS-16048	0	56448122
22	BTA-97002-no-rs	0	56479606
22	ARS-BFGL-NGS-81834	0	56507175
22	ARS-USMARC-Parent-EF034082-rs2	0	56526462
22	Hapmap55319-rs29013532	0	56526462
22	Hapmap47045-BTA-55007	0	56563647
22	BTB-00855998	0	56603472
22	ARS-BFGL-NGS-108006	0	56675252
22	Hapmap60954-rs29021814	0	56711180
22	ARS-BFGL-NGS-111845	0	56765689
22	ARS-BFGL-NGS-39901	0	56790940
22	ARS-BFGL-NGS-116864	0	56833606
22	ARS-BFGL-NGS-111217	0	56853848
22	ARS-BFGL-NGS-20709	0	56877831
22	ARS-BFGL-NGS-109532	0	56916823
22	ARS-BFGL-NGS-70725	0	56943056
22	Hapmap26413-BTA-146026	0	56966256
22	ARS-BFGL-NGS-117587	0	56990001
22	ARS-BFGL-NGS-103472	0	56997366
22	ARS-BFGL-NGS-112879	0	57035240
22	ARS-BFGL-NGS-58746	0	57059887
22	ARS-BFGL-NGS-55064	0	57139923
22	ARS-BFGL-NGS-7161	0	57144652
22	ARS-BFGL-NGS-20180	0	57253436
22	BTA-86052-no-rs	0	57292276
22	ARS-BFGL-NGS-96007	0	57350433
22	BTB-00856713	0	57486105
22	ARS-BFGL-NGS-111847	0	57579173
22	ARS-BFGL-NGS-102750	0	57619786
22	ARS-BFGL-NGS-35067	0	57642429
22	Hapmap44225-BTA-28287	0	57674021
22	ARS-BFGL-NGS-106885	0	57730808
22	ARS-BFGL-NGS-76146	0	57770461
22	ARS-BFGL-NGS-30741	0	57800571
22	ARS-BFGL-NGS-31024	0	57868636
22	ARS-BFGL-NGS-68645	0	58010164
22	ARS-BFGL-NGS-100405	0	58075276
22	ARS-BFGL-NGS-2167	0	58099542
22	UA-IFASA-8581	0	58144602
22	ARS-BFGL-NGS-26653	0	58166945
22	ARS-BFGL-NGS-10654	0	58201716
22	ARS-BFGL-NGS-27551	0	58235303
22	ARS-BFGL-NGS-92484	0	58347597
22	ARS-BFGL-NGS-119094	0	58429229
22	ARS-BFGL-NGS-82789	0	58458470
22	ARS-BFGL-NGS-32222	0	58489232
22	ARS-BFGL-NGS-21481	0	58530759
22	ARS-BFGL-NGS-60576	0	58557374
22	ARS-BFGL-NGS-102776	0	58597169
22	ARS-BFGL-NGS-14035	0	58649692
22	ARS-BFGL-NGS-40445	0	58675187
22	ARS-BFGL-NGS-119059	0	58748602
22	ARS-BFGL-NGS-68194	0	58790629
22	Hapmap52953-rs29025745	0	58816379
22	Hapmap35936-SCAFFOLD65654_2749	0	58846586
22	ARS-BFGL-NGS-44530	0	58873440
22	ARS-BFGL-NGS-102794	0	58888976
22	ARS-BFGL-NGS-117615	0	58924998
22	ARS-BFGL-NGS-56813	0	58998502
22	ARS-BFGL-NGS-69008	0	59113086
22	ARS-BFGL-NGS-79740	0	59167318
22	ARS-BFGL-NGS-113315	0	59204394
22	ARS-BFGL-NGS-77507	0	59237587
22	ARS-BFGL-NGS-84561	0	59277831
22	ARS-BFGL-NGS-86983	0	59325992
22	ARS-BFGL-NGS-30728	0	59387581
22	ARS-BFGL-NGS-40161	0	59458932
22	ARS-BFGL-NGS-32970	0	59487979
22	ARS-BFGL-NGS-24884	0	59612919
22	ARS-BFGL-NGS-90643	0	59802619
22	ARS-BFGL-NGS-59239	0	59836668
22	ARS-BFGL-NGS-64046	0	59859344
22	ARS-BFGL-NGS-83675	0	59928392
22	ARS-BFGL-NGS-16841	0	59984067
22	ARS-BFGL-NGS-119430	0	60029005
22	ARS-BFGL-NGS-12899	0	60056909
22	UA-IFASA-4798	0	60084013
22	ARS-BFGL-NGS-101683	0	60105535
22	ARS-BFGL-NGS-116144	0	60130492
22	Hapmap39470-BTA-121373	0	60243916
22	ARS-BFGL-NGS-23420	0	60338692
22	Hapmap30583-BTA-157589	0	60376752
22	ARS-BFGL-NGS-56282	0	60396967
22	ARS-BFGL-NGS-41609	0	60435042
22	ARS-BFGL-NGS-41433	0	60459451
22	ARS-BFGL-NGS-7544	0	60475320
22	ARS-BFGL-NGS-65477	0	60508872
22	ARS-BFGL-NGS-119941	0	60543119
22	ARS-BFGL-NGS-7101	0	60565514
22	ARS-BFGL-NGS-19124	0	60600490
22	ARS-BFGL-NGS-42322	0	60659773
22	ARS-BFGL-NGS-114675	0	60691260
22	ARS-BFGL-NGS-58676	0	60736089
22	ARS-BFGL-NGS-70541	0	60785491
22	ARS-BFGL-NGS-33950	0	60897444
22	ARS-BFGL-NGS-30266	0	60930725
22	BTA-55057-no-rs	0	60985682
22	ARS-BFGL-NGS-25064	0	61015806
22	ARS-BFGL-NGS-4905	0	61040701
22	BTB-00297874	0	61069286
22	Hapmap52284-rs29018845	0	61099118
22	ARS-BFGL-NGS-92218	0	61172869
22	ARS-BFGL-NGS-105794	0	61199665
22	ARS-BFGL-NGS-16314	0	61258859
22	BTB-00297406	0	61378199
