# Supplementary material for: A nonsense mutation in the COL7A1 gene causes epidermolysis bullosa in Vorderwald cattle
Source: BMC Genet. 2016 Dec 1;17:149. doi: 10.1186/s12863-016-0458-2 (PMC5131490; doi:10.1186/s12863-016-0458-2)
Supplement: Additional file 6: — Eigenvectors for the top 10 principal components. Description: Eigenvectors for two calves with EB, 14 parents of affected calves and 27 control animals of the VWD population. (TXT 4 kb) [file 12863_2016_458_MOESM6_ESM.txt]

0 10239 0.128059 0.254352 -0.149958 -0.353487 0.149468 -0.0622387 0.0833932 -0.141861 -0.0345835 -0.077499
0 10240 0.172708 -0.271126 0.016767 -0.0112977 -0.0870894 -0.258872 0.166695 0.0184015 -0.148009 -0.164578
0 10242 0.146608 0.251753 -0.041691 -0.325485 0.0885452 -0.188092 0.0710812 -0.130031 0.0260149 0.0233025
0 10244 0.274202 -0.214328 -0.0734565 0.0947273 -0.165132 -0.159894 -0.0550481 -0.05286 0.0255398 -0.134817
0 10245 0.1336 -0.23443 -0.0287585 0.0183902 -0.167622 -0.0775736 -0.13753 -0.242924 -0.0561306 -0.145926
0 10246 0.226701 0.0239259 -0.0777058 0.0583312 0.0359359 0.0890047 -0.032719 0.0990568 -0.0563843 0.072299
0 10247 0.106246 0.235302 0.212788 0.311659 0.14645 0.103089 0.199739 -0.0432603 -0.137748 -0.209979
0 10248 0.196831 -0.256554 0.00779791 0.0476803 -0.111759 -0.28907 -0.0184538 -0.0395919 -0.0376194 -0.225318
0 10249 0.0252844 0.0858777 0.201404 0.216013 0.189994 0.0597786 0.256763 -0.015121 -0.0688646 -0.142964
0 10250 -0.0531594 0.0880725 -0.248284 0.17258 -0.061441 -0.0842406 0.0387456 0.0662257 0.237618 0.129888
0 10251 0.0947087 -0.0565775 0.149962 0.16754 0.143179 -0.190477 -0.347843 -0.0617114 0.19693 0.132775
0 10252 0.084482 0.00668818 -0.0274653 0.0750335 -0.278001 -0.0400879 -0.0291256 0.190569 0.222351 0.188129
0 10253 0.0933855 0.134873 -0.174913 -0.195678 0.146164 0.140831 0.054555 -0.0028747 -0.0933965 -0.124874
0 10254 0.229239 0.0518502 -0.0352667 0.121052 0.0532785 0.153913 -0.0154591 0.0723976 0.0622606 0.167504
0 10255 0.0221593 -0.0958303 -0.0356868 -0.0810854 -0.0180621 0.27383 -0.120431 -0.312016 -0.0759193 0.0574145
0 10256 0.233033 -0.0281094 -0.0874874 -0.0221743 0.0048283 0.215062 0.104221 0.00129157 0.0470735 0.138777
0 2003813 0.195035 0.0465884 -0.128911 0.05997 -0.0343779 0.182349 0.0240406 0.141756 0.0964551 0.0562864
0 2003814 0.0136207 -0.0567319 -0.0220186 -0.0689375 0.0510429 0.187895 0.0367189 0.0186349 0.085778 0.0110838
0 2003815 -0.244915 0.0565007 -0.321906 0.120417 0.0396531 0.0137338 -0.0416834 -0.0455969 -0.0142939 -0.226272
0 2003816 0.0170481 0.310835 0.0241758 -0.3224 0.00194249 -0.328483 -0.017824 -0.104521 0.0422069 0.0568965
0 2003817 -0.129316 0.137952 0.170277 0.0477783 -0.393808 0.0924586 0.0870341 -0.202512 -0.0966922 0.103598
0 2003818 -0.0958214 0.0175037 0.226422 -0.0138725 -0.274199 -0.0381677 0.0918459 -0.0624937 0.0205595 0.0422011
0 2003819 -0.123095 -0.171854 0.0292506 -0.123685 -0.0494149 0.182197 -0.177537 -0.34664 -0.0820711 -0.0361189
0 2003820 -0.105762 -0.257164 0.150224 -0.123681 0.0492769 0.00361621 0.32613 0.0684205 -0.189006 0.114055
0 2003821 -0.0388593 0.16395 0.104242 -0.223566 -0.17951 -0.112767 0.0403724 0.171915 0.178716 -0.052819
0 2003822 -0.0935426 -0.250076 0.171215 -0.118522 0.147307 -0.070181 0.270909 0.0925562 -0.169786 0.19473
0 2003823 -0.156258 -0.137319 0.0206518 -0.0707868 0.128131 -0.00950307 0.0869006 0.0542223 0.150115 -0.069555
0 2003825 -0.12425 -0.0771115 0.0629665 -0.160951 -0.0695783 0.0821956 -0.102231 0.32759 -0.069365 -0.098559
0 2003826 -0.0872826 -0.0430922 0.0487556 -0.0342817 0.0666677 0.154453 0.059151 0.0764903 0.0912708 0.27708
0 2003827 -0.147633 0.0121331 -0.078473 -0.0709911 -0.14725 0.163397 -0.103829 0.320103 0.0412097 -0.378718
0 2003828 -0.21532 0.0172438 -0.337618 0.229248 0.0384088 -0.237514 0.132277 -0.0555268 0.0114621 0.146184
0 2003829 -0.0363122 0.0655502 0.0762906 -0.057883 0.110785 -0.116058 -0.325803 0.201022 -0.323252 0.00951197
0 2003830 0.0108294 0.289311 0.285959 0.298355 0.111517 0.00147222 0.0640819 -0.0572127 -0.0694802 -0.176392
0 2003831 -0.138796 0.184319 0.165586 0.0612264 -0.403005 -0.02711 0.0296761 0.0367919 0.117214 -0.0280945
0 2003832 -0.212387 0.0404507 -0.257949 0.125503 0.0358429 0.0583064 -0.0882287 -0.137229 -0.0163031 -0.255168
0 2003833 0.0104429 0.0102704 -0.000876573 0.0187798 0.0724532 -0.0286527 -0.274845 0.210394 -0.382483 0.0361205
0 2003834 -0.01919 0.0137311 0.246244 0.119342 0.266093 -0.186092 -0.337607 -0.0470283 0.171955 0.162992
0 2003835 -0.134857 -0.216823 0.0997694 -0.123705 0.180552 0.0596881 0.0325044 0.048593 0.298442 -0.117554
0 2003836 0.367201 -0.0251979 -0.140812 0.0486423 -0.0307668 0.165291 0.0642771 0.0575424 0.0282772 0.0827539
0 2003837 -0.124506 -0.107758 0.0925282 -0.0470965 0.23394 0.084884 -0.0184244 0.0189748 0.374984 -0.141559
0 2003838 -0.132846 -0.0200169 0.042696 -0.0384817 -0.037377 0.184247 -0.102364 -0.35455 -0.0335058 0.166576
0 2003839 -0.228427 -0.0471247 -0.271161 0.158588 0.084101 -0.244063 0.202873 -0.0213152 -0.109396 0.214122
0 2003840 -0.144607 0.063442 -0.060891 0.0122511 -0.0702603 0.103675 -0.175579 0.186301 -0.258719 0.222727
